# Supplementary material for: Whole genome DNA and RNA sequencing of whole blood elucidates the genetic architecture of gene expression underlying a wide range of diseases
Source: Sci Rep. 2022 Nov 23;12:20167. doi: 10.1038/s41598-022-24611-w (PMC9686236; doi:10.1038/s41598-022-24611-w)
Supplement: Supplementary file 1 — Supplementary Information 1. [file 41598_2022_24611_MOESM1_ESM.xlsx]

## Sheet: Outline
Supplemental Table 3. Top cis-eQTLs (one eQTL variant per eGene)
Supplemental Table 4. Top trans-eQTLs (one eQTL variant per eGene)
Supplemental Table 5. Top cis-eQTLs in long nocoding RNAs (one eQTL variant per eGene)
Supplemental Table 6. Top trans-eQTLs in long nocoding RNAs (one eQTL variant per eGene)
Supplemental Table 7. Go analyses for eQTLs with p < 1e-7
Supplemental Table 8. GWAS enrichment analyses for cis-eQTLs
Supplemental Table 9. GWAS enrichment analyses for trans-eQTLs
Supplemental Table 10. Significant genes in MR analyses
Supplemental Table 11. MR analysis for COVID-19 GWAS genes
Supplemental Table 12. Replication of Battle's lead cis-eQTLs
Supplemental Table 13. Replication of Battle's lead trans-eQTLs

## Sheet: Suppl Table 3
Supplemental Table 3. Top cis-eQTLs (one eQTL variant per eGene)
Gene Simbol	SNP	SNP_Chr	SNP_Pos	MAF	N	GeneID	Gene Chr	Gene_Start	Is_Cis	R2	Effect size	t-value	log10P	OA	EA	rsID	gene_type
XRRA1	chr11:74931506:G:A:rs10899051	11	74931506	0.263349	2622	ENSG00000166435.15	11	74807739	1	0.907431	5.38493	159.37	-1327.88	G	A	rs10899051	protein_coding
CCDC163	chr1:45480561:T:A:rs4660860	1	45480561	0.303013	2622	ENSG00000280670.3	1	45493866	1	0.900333	-3.09851	-152.989	-1286.89	T	A	rs4660860	protein_coding
FADS2	chr11:61828092:C:T:rs968567	11	61828092	0.171434	2622	ENSG00000134824.14	11	61792980	1	0.88054	31.4091	138.196	-1186.37	C	T	rs968567	protein_coding
MAP3K2-DT	chr2:127389186:G:C:rs2276683	2	127389186	0.228261	2622	ENSG00000236682.1	2	127389130	1	0.878368	-1.61071	-136.788	-1176.37	G	C	rs2276683	lincRNA
PWP2	chr21:44089769:A:C:rs2277806	21	44089769	0.19222	2622	ENSG00000241945.8	21	44107373	1	0.870096	3.1628	131.737	-1139.85	A	C	rs2277806	protein_coding
FAM118A	chr22:45363712:T:TA:rs576259663	22	45363712	0.117849	2622	ENSG00000100376.12	22	45308968	1	0.86254	43.445	127.507	-1108.47	T	TA	rs576259663	protein_coding
GATD3A	chr21:44092213:G:A:rs3788104	21	44092213	0.183638	2622	ENSG00000160221.18	21	44133610	1	0.861516	4.25241	126.959	-1104.35	G	A	rs3788104	protein_coding
DDX11	chr12:31073506:A:G:rs3891006	12	31073506	0.443364	2622	ENSG00000013573.17	12	31073860	1	0.860949	-13.2462	-126.659	-1102.08	A	G	rs3891006	protein_coding
AC126544.2	chr17:46278268:C:A:rs2696531	17	46278268	0.214531	2622	ENSG00000285668.1	17	45586452	1	0.85987	1.04412	126.091	-1097.79	C	A	rs2696531	lincRNA
CUTALP	chr9:120832525:T:C:rs13299616	9	120832525	0.401411	2622	ENSG00000226752.9	9	120824828	1	0.858625	-23.2477	-125.444	-1092.88	T	C	rs13299616	transcribed_unitary_pseudogene
C17orf97	chr17:410351:G:T:rs7503725	17	410351	0.254195	2622	ENSG00000187624.9	17	410325	1	0.84883	1.89024	120.618	-1055.68	G	T	rs7503725	protein_coding
ERAP2	chr5:96916885:T:C:rs2910686	5	96916885	0.432113	2622	ENSG00000164308.16	5	96875939	1	0.845869	36.9805	119.245	-1044.91	T	C	rs2910686	protein_coding
B4GALNT3	chr12:553672:T:C:rs1056008	12	553672	0.253242	2622	ENSG00000139044.11	12	460364	1	0.845432	6.71379	119.045	-1043.34	T	C	rs1056008	protein_coding
CEACAMP3	chr19:41586462:A:T:rs3745936	19	41586462	0.215866	2622	ENSG00000239736.2	19	41599735	1	0.844513	1.1069	118.629	-1040.05	A	T	rs3745936	transcribed_unprocessed_pseudogene
PPIE	chr1:39738494:G:T:rs7513045	1	39738494	0.359649	2622	ENSG00000084072.16	1	39692182	1	0.841462	11.3956	117.269	-1029.25	G	T	rs7513045	protein_coding
HLA-DRB5	chr6:32558713:T:G:rs68176300	6	32558713	0.154653	2622	ENSG00000198502.6	6	32517353	1	0.834013	-178.133	-114.099	-1003.76	T	G	rs68176300	protein_coding
ACCS	chr11:44066439:G:T:rs2074038	11	44066439	0.114416	2622	ENSG00000110455.13	11	44065925	1	0.83206	16.6925	113.301	-997.26	G	T	rs2074038	protein_coding
AL512625.3	chr9:62906092:T:C:rs1845054	9	62906092	0.130625	2622	ENSG00000234665.8	9	62856999	1	0.830967	-1.18736	-112.86	-993.655	T	C	rs1845054	lincRNA
ENC1	chr5:74631048:CA:C:rs112772452	5	74631048	0.110984	2622	ENSG00000171617.14	5	74627406	1	0.828867	14.5327	112.024	-986.798	CA	C	rs112772452	protein_coding
BTNL3	chr5:181003797:T:C:rs72494581	5	181003797	0.303585	2622	ENSG00000168903.8	5	180988845	1	0.817281	13.5197	107.653	-950.405	T	C	rs72494581	protein_coding
LDHC	chr11:18412985:CCCTTCCTT:C:rs201993031	11	18412985	0.117658	2622	ENSG00000166796.12	11	18412318	1	0.816102	0.162252	107.23	-946.833	CCCTTCCTT	C	rs201993031	protein_coding
SPATA20	chr17:50547162:A:C:rs9890200	17	50547162	0.369947	2622	ENSG00000006282.21	17	50543058	1	0.811863	-11.0097	-105.74	-934.173	A	C	rs9890200	protein_coding
RPS26	chr12:56042145:C:G:rs1131017	12	56042145	0.390732	2622	ENSG00000197728.11	12	56041351	1	0.810411	-134.335	-105.24	-929.902	C	G	rs1131017	protein_coding
CYP26B1	chr2:72215195:G:A:rs13430651	2	72215195	0.148932	2622	ENSG00000003137.8	2	72129238	1	0.807004	1.97695	104.087	-920.005	G	A	rs13430651	protein_coding
SLC12A7	chr5:1104823:C:T:rs35188965	5	1104823	0.43688	2622	ENSG00000113504.21	5	1050384	1	0.805419	-29.8725	-103.56	-915.459	C	T	rs35188965	protein_coding
MFSD9	chr2:102726775:G:C:rs3796061	2	102726775	0.242372	2622	ENSG00000135953.11	2	102714630	1	0.804095	-6.1903	-103.125	-911.693	G	C	rs3796061	protein_coding
LINC01954	chr2:10880776:G:A:rs7577665	2	10880776	0.102784	2622	ENSG00000271952.1	2	10878269	1	0.800072	0.244889	101.827	-900.396	G	A	rs7577665	lincRNA
LRRC37A2	chr17:45659138:T:C:rs241025	17	45659138	0.236461	2622	ENSG00000238083.7	17	46511511	1	0.799631	5.9311	101.686	-899.171	T	C	rs241025	protein_coding
TREML4	chr6:41217867:C:A:rs9349181	6	41217867	0.204043	2622	ENSG00000188056.11	6	41228324	1	0.799626	-6.816	-101.685	-899.156	C	A	rs9349181	protein_coding
IGHMBP2	chr11:68931195:A:C:rs627731	11	68931195	0.313501	2622	ENSG00000132740.8	11	68903842	1	0.794349	11.3606	100.04	-884.71	A	C	rs627731	protein_coding
FLVCR1-DT	chr1:212857192:C:T:rs2279692	1	212857192	0.490084	2622	ENSG00000198468.8	1	212852105	1	0.793085	1.77414	99.6548	-881.307	C	T	rs2279692	lincRNA
PAM	chr5:102782375:C:T:rs2431318	5	102782375	0.347445	2622	ENSG00000145730.20	5	102753981	1	0.785943	12.0381	97.536	-862.446	C	T	rs2431318	protein_coding
ABO	chr9:133251979:C:T:rs12216891	9	133251979	0.0734172	2622	ENSG00000175164.15	9	133250401	1	0.785024	6.38484	97.2703	-860.063	C	T	rs12216891	protein_coding
GM2A	chr5:151239432:C:T:rs72794132	5	151239432	0.176964	2622	ENSG00000196743.8	5	151212150	1	0.783511	29.8436	96.8362	-856.164	C	T	rs72794132	protein_coding
HIP1	chr7:75618011:C:T:rs1186222	7	75618011	0.470442	2622	ENSG00000127946.17	7	75533298	1	0.782572	-30.7257	-96.569	-853.758	C	T	rs1186222	protein_coding
TMEM176B	chr7:150779800:G:A:rs7806458	7	150779800	0.343631	2622	ENSG00000106565.18	7	150791285	1	0.782033	-80.7117	-96.4164	-852.383	G	A	rs7806458	protein_coding
ARHGEF17	chr11:73307368:T:A:rs77127734	11	73307368	0.104119	2622	ENSG00000110237.4	11	73308289	1	0.777288	2.70687	95.094	-840.412	T	A	rs77127734	protein_coding
VASH1	chr14:76720718:G:T:rs1861423	14	76720718	0.261442	2622	ENSG00000071246.11	14	76761468	1	0.775171	-21.2568	-94.5162	-835.152	G	T	rs1861423	protein_coding
MXRA7	chr17:76710840:T:C:rs112964240	17	76710840	0.0890542	2622	ENSG00000182534.13	17	76672551	1	0.773589	13.1775	94.0892	-831.253	T	C	rs112964240	protein_coding
LRRC37A4P	chr17:45496053:C:T:rs62065453	17	45496053	0.237796	2622	ENSG00000214425.7	17	45506741	1	0.771116	-4.29993	-93.4298	-825.213	C	T	rs62065453	transcribed_unprocessed_pseudogene
RNF150	chr4:141008849:C:CCTT:rs139240206	4	141008849	0.0814264	2622	ENSG00000170153.11	4	140859807	1	0.769833	0.28915	93.0917	-822.107	C	CCTT	rs139240206	protein_coding
TREML5P	chr6:41217867:C:A:rs9349181	6	41217867	0.204043	2622	ENSG00000225690.1	6	41247369	1	0.769691	-1.00574	-93.0543	-821.764	C	A	rs9349181	unprocessed_pseudogene
AF001548.2	chr16:15727006:C:T:rs16967494	16	15727006	0.266972	2622	ENSG00000263335.1	16	15726674	1	0.7695	4.19719	93.0042	-821.302	C	T	rs16967494	antisense
TYW1B	chr7:72747687:G:A:rs57161853	7	72747687	0.205759	2622	ENSG00000277149.5	7	72558744	1	0.76896	-1.54953	-92.8629	-820.002	G	A	rs57161853	protein_coding
JUP	chr17:41790615:T:A:rs1811138	17	41790615	0.0808543	2622	ENSG00000173801.17	17	41754604	1	0.768706	-30.8302	-92.7966	-819.391	T	A	rs1811138	protein_coding
TMEM176A	chr7:150779800:G:A:rs7806458	7	150779800	0.343631	2622	ENSG00000002933.9	7	150800403	1	0.768558	-32.939	-92.7579	-819.034	G	A	rs7806458	protein_coding
DCTN5	chr16:23650318:G:C:rs703767	16	23650318	0.217201	2622	ENSG00000166847.10	16	23641466	1	0.766197	11.7124	92.1464	-813.391	G	C	rs703767	protein_coding
PADI2	chr1:17098582:G:A:rs2235913	1	17098582	0.376812	2622	ENSG00000117115.13	1	17066761	1	0.762622	105.675	91.2365	-804.955	G	A	rs2235913	protein_coding
AL359636.2	chr9:122406599:C:T:rs35918962	9	122406599	0.137681	2622	ENSG00000234156.2	9	122403407	1	0.760696	0.650224	90.7538	-800.461	C	T	rs35918962	antisense
ATP1A4	chr1:160166418:G:A:rs10797062	1	160166418	0.253051	2622	ENSG00000132681.16	1	160151570	1	0.760499	-0.528712	-90.7047	-800.003	G	A	rs10797062	protein_coding
FAM3B	chr21:41317710:G:T:rs66817580	21	41317710	0.168192	2622	ENSG00000183844.16	21	41304212	1	0.759528	1.45949	90.4635	-797.753	G	T	rs66817580	protein_coding
LINC01730	chr20:3807832:C:T:rs4815607	20	3807832	0.492372	2622	ENSG00000275491.1	20	3808357	1	0.757654	2.1588	90.0018	-793.436	C	T	rs4815607	lincRNA
NEBL	chr10:21212378:C:G:rs12253488	10	21212378	0.0983982	2622	ENSG00000078114.18	10	20779973	1	0.755867	1.57331	89.566	-789.351	C	G	rs12253488	protein_coding
AL590560.2	chr1:159856126:C:T:rs11587021	1	159856126	0.401411	2622	ENSG00000272668.2	1	159854870	1	0.753712	2.45241	89.046	-784.462	C	T	rs11587021	antisense
FOLR3	chr11:72139110:CTA:C:rs1278032834	11	72139110	0.0778032	2622	ENSG00000110203.9	11	72114869	1	0.752989	-50.8615	-88.8729	-782.832	CTA	C	rs1278032834	protein_coding
CLEC12A	chr12:9965084:C:G:rs12229020	12	9965084	0.270595	2622	ENSG00000172322.14	12	9951316	1	0.75284	72.06	88.8374	-782.498	C	G	rs12229020	protein_coding
DDX11L2	chr2:113600855:TGGGC:T:rs370678558	2	113600855	0.324752	2622	ENSG00000236397.3	2	113599036	1	0.752668	3.00441	88.7965	-782.112	TGGGC	T	rs370678558	unprocessed_pseudogene
HLA-V	chr6:29797194:A:G:rs73403743	6	29797194	0.0707475	2622	ENSG00000181126.13	6	29790954	1	0.752642	2.82003	88.7903	-782.053	A	G	rs73403743	transcribed_unprocessed_pseudogene
KANSL1-AS1	chr17:46278268:C:A:rs2696531	17	46278268	0.214531	2622	ENSG00000214401.4	17	46193576	1	0.750258	3.18174	88.2254	-776.719	C	A	rs2696531	antisense
GRHPR	chr9:37422659:C:T:rs4878690	9	37422659	0.333715	2622	ENSG00000137106.18	9	37422666	1	0.74788	8.15792	87.669	-771.448	C	T	rs4878690	protein_coding
AL391903.2	chr6:41217867:C:A:rs9349181	6	41217867	0.204043	2622	ENSG00000274256.1	6	41250851	1	0.747537	-0.456347	-87.5893	-770.691	C	A	rs9349181	processed_pseudogene
ZFP57	chr6:29676263:C:T:rs374317	6	29676263	0.229214	2622	ENSG00000204644.9	6	29672392	1	0.745643	3.03385	87.152	-766.534	C	T	rs374317	protein_coding
CPNE1	chr20:35619140:CCCCGACT:C:rs149341858	20	35619140	0.0966819	2622	ENSG00000214078.12	20	35626031	1	0.740745	-51.8937	-86.0409	-755.926	CCCCGACT	C	rs149341858	protein_coding
CD300H	chr17:74567547:G:A:rs59362027	17	74567547	0.110603	2622	ENSG00000284690.2	17	74560701	1	0.737475	8.2614	85.3144	-748.953	G	A	rs59362027	polymorphic_pseudogene
GLMP	chr1:156274030:C:T:rs12128955	1	156274030	0.495614	2622	ENSG00000198715.13	1	156290089	1	0.737332	-8.48304	-85.2827	-748.649	C	T	rs12128955	protein_coding
MAPK8IP1P2	chr17:46278268:C:A:rs2696531	17	46278268	0.214531	2622	ENSG00000263503.1	17	45600869	1	0.735567	1.42113	84.896	-744.925	C	A	rs2696531	processed_pseudogene
ARPIN	chr15:89911525:G:C:rs1256839	15	89911525	0.203089	2622	ENSG00000242498.8	15	89895006	1	0.734944	7.48859	84.7602	-743.615	G	C	rs1256839	protein_coding
DDTL	chr22:23924539:T:C:rs5751775	22	23924539	0.424676	2622	ENSG00000099974.8	22	23966888	1	0.734614	-0.633495	-84.6884	-742.923	T	C	rs5751775	protein_coding
AFAP1	chr4:7937281:T:A:rs62290601	4	7937281	0.377002	2622	ENSG00000196526.10	4	7758714	1	0.732452	4.74237	84.2215	-738.41	T	A	rs62290601	protein_coding
MMP25	chr16:3055806:G:A:rs117271496	16	3055806	0.0497712	2622	ENSG00000008516.17	16	3046561	1	0.732169	781.485	84.1606	-737.821	G	A	rs117271496	protein_coding
NECTIN2	chr19:44869072:A:G:rs17561351	19	44869072	0.0667429	2622	ENSG00000130202.10	19	44846175	1	0.730712	18.9584	83.8491	-734.804	A	G	rs17561351	protein_coding
HLA-DQB1	chr6:32659305:A:G:rs9273394	6	32659305	0.281846	2622	ENSG00000179344.16	6	32659467	1	0.729839	-139.211	-83.6634	-733.002	A	G	rs9273394	protein_coding
PEX6	chr6:42975360:T:C:rs9462857	6	42975360	0.431159	2622	ENSG00000124587.14	6	42963865	1	0.728977	13.1638	83.4811	-731.231	T	C	rs9462857	protein_coding
TACSTD2	chr1:58585051:C:A:rs67673245	1	58585051	0.170671	2622	ENSG00000184292.6	1	58575423	1	0.728484	1.93011	83.377	-730.219	C	A	rs67673245	protein_coding
AF111169.1	chr14:76720718:G:T:rs1861423	14	76720718	0.261442	2622	ENSG00000258610.1	14	76778952	1	0.726014	-3.31483	-82.8595	-725.182	G	T	rs1861423	lincRNA
GTF2IP12	chr4:119459802:C:T:rs34101573	4	119459802	0.282418	2622	ENSG00000283050.2	4	119405523	1	0.725909	5.77007	82.8377	-724.969	C	T	rs34101573	transcribed_unprocessed_pseudogene
CASQ1	chr1:160166418:G:A:rs10797062	1	160166418	0.253051	2622	ENSG00000143318.13	1	160190575	1	0.725475	-0.505202	-82.7473	-724.087	G	A	rs10797062	protein_coding
ADCK1	chr14:77813858:C:T:rs80189371	14	77813858	0.0587338	2622	ENSG00000063761.16	14	77800109	1	0.724812	5.79298	82.6098	-722.746	C	T	rs80189371	protein_coding
TREML3P	chr6:41217867:C:A:rs9349181	6	41217867	0.204043	2622	ENSG00000184106.8	6	41208713	1	0.72468	-4.91399	-82.5825	-722.479	C	A	rs9349181	transcribed_unprocessed_pseudogene
CCL3L1	chr17:36183925:AC:A:rs1286374575	17	36183925	0.0804729	2622	ENSG00000276085.1	17	36194869	1	0.724568	2.01587	82.5594	-722.253	AC	A	rs1286374575	protein_coding
CLEC12B	chr12:9965084:C:G:rs12229020	12	9965084	0.270595	2622	ENSG00000256660.6	12	10010627	1	0.724391	4.45207	82.5226	-721.894	C	G	rs12229020	protein_coding
TRGV5P	chr7:38347475:G:A:rs60306481	7	38347475	0.24733	2622	ENSG00000228668.1	7	38345030	1	0.724302	0.621685	82.5043	-721.715	G	A	rs60306481	TR_V_pseudogene
GATD3B	chr21:5107240:G:A:rs1442867716	21	5107240	0.177918	2622	ENSG00000280071.3	21	5079294	1	0.723026	-3.91721	-82.2416	-719.146	G	A	rs1442867716	protein_coding
BTN3A2	chr6:26354019:G:A:rs9366653	6	26354019	0.103166	2622	ENSG00000186470.14	6	26365159	1	0.722241	-87.9784	-82.0807	-717.572	G	A	rs9366653	protein_coding
SMDT1	chr22:42079699:T:G:rs2269524	22	42079699	0.330664	2622	ENSG00000183172.8	22	42079691	1	0.72176	-8.98103	-81.9823	-716.608	T	G	rs2269524	protein_coding
STOX1	chr10:68827436:C:G:rs71478860	10	68827436	0.109077	2622	ENSG00000165730.16	10	68827531	1	0.721534	0.612528	81.9363	-716.158	C	G	rs71478860	protein_coding
LCN8	chr9:136754202:C:A:rs10114897	9	136754202	0.144928	2622	ENSG00000204001.9	9	136754386	1	0.721461	3.26289	81.9214	-716.011	C	A	rs10114897	protein_coding
AC092279.1	chr19:24042209:T:C:rs62113670	19	24042209	0.194699	2622	ENSG00000268362.5	19	24033445	1	0.719322	2.38459	81.4875	-711.753	T	C	rs62113670	lincRNA
NTPCR	chr1:232937815:G:A:rs4649418	1	232937815	0.181922	2622	ENSG00000135778.12	1	232950605	1	0.718889	4.24575	81.4002	-710.896	G	A	rs4649418	protein_coding
HLA-DRB6	chr6:32590399:G:A:rs28357082	6	32590399	0.293288	2622	ENSG00000229391.7	6	32552713	1	0.718605	23.4963	81.3431	-710.334	G	A	rs28357082	transcribed_unprocessed_pseudogene
LINC00958	chr11:12989456:C:A:rs61878849	11	12989456	0.200229	2622	ENSG00000251381.7	11	12961842	1	0.718084	0.986197	81.2384	-709.305	C	A	rs61878849	lincRNA
AC027020.2	chr15:100553922:T:C:rs12904576	15	100553922	0.399314	2622	ENSG00000270127.2	15	100547765	1	0.717981	-6.01964	-81.2179	-709.103	T	C	rs12904576	lincRNA
ZNF641	chr12:48268066:G:A:rs2450985	12	48268066	0.210526	2622	ENSG00000167528.12	12	48337180	1	0.716549	26.9728	80.9316	-706.284	G	A	rs2450985	protein_coding
HIST1H3E	chr6:26210393:G:T:rs79988778	6	26210393	0.0917239	2622	ENSG00000274750.2	6	26224199	1	0.715779	2.05458	80.7783	-704.773	G	T	rs79988778	protein_coding
ANKDD1A	chr15:64895021:T:C:rs1628955	15	64895021	0.391304	2622	ENSG00000166839.17	15	64911902	1	0.715626	-2.49482	-80.7481	-704.475	T	C	rs1628955	protein_coding
PRUNE2	chr9:76703555:C:T:rs560094	9	76703555	0.218917	2622	ENSG00000106772.18	9	76611376	1	0.714764	-1.88582	-80.5772	-702.789	C	T	rs560094	protein_coding
MAN2C1	chr15:75444946:T:C:rs7171507	15	75444946	0.283181	2622	ENSG00000140400.17	15	75355207	1	0.713631	29.9809	80.3539	-700.583	T	C	rs7171507	protein_coding
HLA-DQA2	chr6:32636021:A:T:rs1391371	6	32636021	0.151983	2622	ENSG00000237541.3	6	32741342	1	0.713049	29.3641	80.2397	-699.454	A	T	rs1391371	protein_coding
SLC35E2A	chr1:1661177:A:G:rs115866895	1	1661177	0.273837	2622	ENSG00000215790.7	1	1724838	1	0.712266	28.6422	80.0864	-697.937	A	G	rs115866895	protein_coding
SLC5A11	chr16:24827541:A:G:rs36113933	16	24827541	0.184973	2622	ENSG00000158865.12	16	24845841	1	0.711416	0.453769	79.9208	-696.297	A	G	rs36113933	protein_coding
SCGB3A1	chr5:180513091:A:G:rs9800264	5	180513091	0.115561	2622	ENSG00000161055.4	5	180590105	1	0.711326	-1.04327	-79.9031	-696.122	A	G	rs9800264	protein_coding
CCT6P3	chr7:65061962:CTG:C:rs71567899	7	65061962	0.362319	2622	ENSG00000234585.6	7	65038354	1	0.709751	1.82047	79.5978	-693.094	CTG	C	rs71567899	transcribed_unprocessed_pseudogene
FP565260.1	chr21:5107240:G:A:rs1442867716	21	5107240	0.177918	2622	ENSG00000275464.4	21	5130871	1	0.707287	-2.93919	-79.1243	-688.389	G	A	rs1442867716	protein_coding
C4BPA	chr1:207107419:C:T:rs12063500	1	207107419	0.0737986	2622	ENSG00000123838.11	1	207104233	1	0.706206	5.42488	78.9184	-686.339	C	T	rs12063500	protein_coding
TMEM164	chrX:109959801:C:T:rs2249047	X	109959801	0.459573	2622	ENSG00000157600.12	X	110002631	1	0.704295	-55.5429	-78.5564	-682.73	C	T	rs2249047	protein_coding
GABPB1-AS1	chr15:50356142:T:C:rs504781	15	50356142	0.408848	2622	ENSG00000244879.7	15	50354959	1	0.702869	21.7128	78.2882	-680.052	T	C	rs504781	antisense
AL353597.3	chr6:37518918:T:C:rs1757175	6	37518918	0.327994	2622	ENSG00000279942.1	6	37567716	1	0.700492	-2.26284	-77.8451	-675.618	T	C	rs1757175	TEC
C1orf87	chr1:60142123:T:C:rs78768736	1	60142123	0.0959191	2622	ENSG00000162598.13	1	59987269	1	0.700118	0.25597	77.7758	-674.923	T	C	rs78768736	protein_coding
AL391903.3	chr6:41224611:AAAG:A:rs55703867	6	41224611	0.204233	2622	ENSG00000278745.1	6	41252696	1	0.699592	-0.270489	-77.6784	-673.947	AAAG	A	rs55703867	processed_pseudogene
MFN2	chr1:11986032:G:A:rs873458	1	11986032	0.492182	2622	ENSG00000116688.16	1	11980181	1	0.698706	-30.0015	-77.5149	-672.307	G	A	rs873458	protein_coding
HLA-DQB2	chr6:32635710:T:C:rs3104367	6	32635710	0.402365	2622	ENSG00000232629.9	6	32756098	1	0.698071	5.50602	77.3983	-671.137	T	C	rs3104367	protein_coding
FLYWCH1	chr16:2936322:T:C:rs9928222	16	2936322	0.496568	2622	ENSG00000059122.16	16	2911937	1	0.697809	23.0939	77.3502	-670.654	T	C	rs9928222	protein_coding
TUFM	chr16:28846324:A:G:rs7187776	16	28846324	0.35431	2622	ENSG00000178952.11	16	28842411	1	0.697653	18.4755	77.3216	-670.366	A	G	rs7187776	protein_coding
NT5C3B	chr17:41835736:G:A:rs1865841	17	41835736	0.235889	2622	ENSG00000141698.16	17	41825181	1	0.696942	-3.40937	-77.1914	-669.058	G	A	rs1865841	protein_coding
GSTM3	chr1:109740350:G:T:rs1332018	1	109740350	0.430778	2622	ENSG00000134202.10	1	109733932	1	0.695612	2.45069	76.9491	-666.621	G	T	rs1332018	protein_coding
AP000350.6	chr22:23924539:T:C:rs5751775	22	23924539	0.424676	2622	ENSG00000273295.1	22	23901432	1	0.694028	1.66263	76.6623	-663.733	T	C	rs5751775	lincRNA
CHURC1	chr14:64928346:C:T:rs67330703	14	64928346	0.209001	2622	ENSG00000258289.8	14	64914361	1	0.693754	17.1989	76.6127	-663.233	C	T	rs67330703	protein_coding
AC009509.1	chr12:27710598:T:C:rs17552066	12	27710598	0.0581617	2622	ENSG00000256377.5	12	27696388	1	0.693569	0.100932	76.5795	-662.898	T	C	rs17552066	antisense
RNPEP	chr1:201983166:C:G:rs73074403	1	201983166	0.393211	2622	ENSG00000176393.11	1	201982372	1	0.693412	22.081	76.5511	-662.612	C	G	rs73074403	protein_coding
USP6	chr17:5116322:G:C:rs111491300	17	5116322	0.0791381	2622	ENSG00000129204.16	17	5116438	1	0.692238	0.636736	76.3404	-660.485	G	C	rs111491300	protein_coding
AC244197.2	chrX:149527012:G:T:rs72611289	X	149527012	0.328947	2622	ENSG00000238039.1	X	149511509	1	0.69185	-0.494553	-76.2708	-659.783	G	T	rs72611289	lincRNA
SMG5	chr1:156274030:C:T:rs12128955	1	156274030	0.495614	2622	ENSG00000198952.8	1	156249224	1	0.686182	-27.8761	-75.2686	-649.636	C	T	rs12128955	protein_coding
AC021683.5	chr17:77667194:T:C:rs8075784	17	77667194	0.29119	2622	ENSG00000285535.1	17	77590532	1	0.685854	-1.19528	-75.2114	-649.055	T	C	rs8075784	lincRNA
AC073264.3	chr7:143647819:A:G:rs373444475	7	143647819	0.177155	2622	ENSG00000283537.2	7	143620943	1	0.685767	-0.426282	-75.1963	-648.902	A	G	rs373444475	transcribed_unprocessed_pseudogene
SYCP2L	chr6:10887020:G:C:rs9358956	6	10887020	0.165713	2622	ENSG00000153157.13	6	10886831	1	0.68563	-1.299	-75.1724	-648.658	G	C	rs9358956	protein_coding
ZNF266	chr19:9415341:G:A:rs7258150	19	9415341	0.407513	2622	ENSG00000174652.19	19	9412461	1	0.685458	22.2652	75.1423	-648.353	G	A	rs7258150	protein_coding
SNX19	chr11:130894114:CA:C:rs3838801	11	130894114	0.203471	2622	ENSG00000120451.10	11	130875436	1	0.683616	11.9117	74.8226	-645.103	CA	C	rs3838801	protein_coding
ATP6AP1L	chr5:82279106:G:A:rs226197	5	82279106	0.299199	2622	ENSG00000205464.12	5	82279462	1	0.683261	-0.779318	-74.7613	-644.479	G	A	rs226197	protein_coding
POMZP3	chr7:76625493:C:T:rs2527935	7	76625493	0.323608	2622	ENSG00000146707.14	7	76609986	1	0.682954	4.15282	74.7082	-643.939	C	T	rs2527935	protein_coding
FMN1	chr15:33104495:C:CCA:rs5811734	15	33104495	0.248093	2622	ENSG00000248905.8	15	32765545	1	0.679783	3.24621	74.1646	-638.398	C	CCA	rs5811734	protein_coding
SIRPB1	chr20:1570451:C:G:rs2254448	20	1570451	0.205568	2622	ENSG00000101307.15	20	1563521	1	0.679541	-95.8284	-74.1233	-637.977	C	G	rs2254448	protein_coding
NBPF3	chr1:21460257:A:G:rs12738545	1	21460257	0.216629	2622	ENSG00000142794.18	1	21440128	1	0.679137	-3.23006	-74.0547	-637.276	A	G	rs12738545	protein_coding
AC067930.3	chr8:143547910:T:G:rs6558373	8	143547910	0.471587	2622	ENSG00000254859.1	8	143541973	1	0.678416	-0.599882	-73.9324	-636.026	T	G	rs6558373	antisense
BEGAIN	chr14:100548081:G:C:rs34076421	14	100548081	0.383867	2622	ENSG00000183092.16	14	100537147	1	0.678041	-2.55283	-73.8688	-635.377	G	C	rs34076421	protein_coding
NFXL1	chr4:47876288:C:T:rs978094	4	47876288	0.287376	2622	ENSG00000170448.12	4	47847233	1	0.677402	6.50397	73.7609	-634.273	C	T	rs978094	protein_coding
KIAA1324	chr1:109163771:A:G:rs649539	1	109163771	0.399504	2622	ENSG00000116299.17	1	109113679	1	0.675409	48.0384	73.4259	-630.844	A	G	rs649539	protein_coding
LINC00997	chr7:32634346:G:A:rs9648392	7	32634346	0.179252	2622	ENSG00000281332.1	7	32760279	1	0.675146	0.559277	73.3818	-630.392	G	A	rs9648392	lincRNA
NT5DC3	chr12:103826692:T:G:rs10778289	12	103826692	0.163806	2622	ENSG00000111696.12	12	103770453	1	0.674292	3.06384	73.2391	-628.93	T	G	rs10778289	protein_coding
FUT10	chr8:33473170:A:G:rs2732318	8	33473170	0.396644	2622	ENSG00000172728.15	8	33370824	1	0.674255	-0.887254	-73.2331	-628.868	A	G	rs2732318	protein_coding
PAQR6	chr1:156274030:C:T:rs12128955	1	156274030	0.495614	2622	ENSG00000160781.17	1	156243320	1	0.673267	-4.81058	-73.0686	-627.181	C	T	rs12128955	protein_coding
ARL16	chr17:81682485:G:A:rs7503637	17	81682485	0.173722	2622	ENSG00000214087.8	17	81681174	1	0.673245	-6.21027	-73.065	-627.143	G	A	rs7503637	protein_coding
AC021054.1	chr12:643194:G:A:rs55800929	12	643194	0.156941	2622	ENSG00000177406.4	12	630891	1	0.673237	4.95287	73.0637	-627.13	G	A	rs55800929	antisense
NBPF8	chr1:120415426:G:A:rs1341437614	1	120415426	0.427155	2622	ENSG00000270231.4	1	120419850	1	0.67309	7.87244	73.0392	-626.879	G	A	rs1341437614	transcribed_unprocessed_pseudogene
DGKQ	chr4:973551:C:G:rs113075206	4	973551	0.47254	2622	ENSG00000145214.14	4	958887	1	0.672106	18.3182	72.8762	-625.205	C	G	rs113075206	protein_coding
ZNF589	chr3:48257949:T:C:rs6787500	3	48257949	0.363844	2622	ENSG00000164048.14	3	48241100	1	0.671959	11.2373	72.8519	-624.955	T	C	rs6787500	protein_coding
CEACAM21	chr19:41586462:A:T:rs3745936	19	41586462	0.215866	2622	ENSG00000007129.18	19	41549518	1	0.670233	-6.21955	-72.5676	-622.033	A	T	rs3745936	protein_coding
SNHG17	chr20:38430427:C:T:rs788343	20	38430427	0.16209	2622	ENSG00000196756.12	20	38420587	1	0.669295	3.44694	72.4139	-620.451	C	T	rs788343	processed_transcript
KCTD21-AS1	chr11:78139778:C:T:rs2156785	11	78139778	0.450229	2622	ENSG00000246174.7	11	78139771	1	0.667773	-0.480574	-72.1657	-617.895	C	T	rs2156785	antisense
AC241377.3	chr1:120944682:T:C:rs1363645563	1	120944682	0.169336	2622	ENSG00000281741.2	1	120913151	1	0.667559	-0.586973	-72.1308	-617.536	T	C	rs1363645563	TEC
ACTA2	chr10:88991759:C:T:rs1324551	10	88991759	0.492182	2622	ENSG00000107796.13	10	88935074	1	0.666444	-2.91705	-71.9501	-615.672	C	T	rs1324551	protein_coding
LSG1	chr3:194648850:C:A:rs3821402	3	194648850	0.15942	2622	ENSG00000041802.11	3	194640791	1	0.666329	6.91845	71.9315	-615.48	C	A	rs3821402	protein_coding
LRRC37A	chr17:45659138:T:C:rs241025	17	45659138	0.236461	2622	ENSG00000176681.14	17	46292733	1	0.664826	1.34799	71.689	-612.976	T	C	rs241025	protein_coding
PSD4	chr2:113185893:A:G:rs2241976	2	113185893	0.406751	2622	ENSG00000125637.15	2	113157325	1	0.664795	82.1559	71.684	-612.925	A	G	rs2241976	protein_coding
AC009318.1	chr12:29338595:A:G:rs966541	12	29338595	0.290999	2622	ENSG00000257176.2	12	29280418	1	0.662763	1.12786	71.3583	-609.558	A	G	rs966541	antisense
AC022784.1	chr8:9172650:G:A:rs3748136	8	9172650	0.171815	2622	ENSG00000248538.7	8	9151695	1	0.661591	0.327272	71.1718	-607.627	G	A	rs3748136	lincRNA
METTL27	chr7:73828647:T:C:rs6974182	7	73828647	0.267925	2622	ENSG00000165171.11	7	73834590	1	0.660298	-0.467764	-70.9667	-605.503	T	C	rs6974182	protein_coding
AC243829.1	chr17:36182122:G:T:rs145163437	17	36182122	0.106979	2622	ENSG00000274767.1	17	36183235	1	0.660254	3.23511	70.9598	-605.431	G	T	rs145163437	antisense
UAP1L1	chr9:137073450:GCTCTGACCACTTC:G:rs11267354	9	137073450	0.393783	2622	ENSG00000197355.11	9	137077517	1	0.659094	-5.86299	-70.7767	-603.533	GCTCTGACCACTTC	G	rs11267354	protein_coding
BTNL8	chr5:181003797:T:C:rs72494581	5	181003797	0.303585	2622	ENSG00000113303.11	5	180899077	1	0.658573	-11.5936	-70.6948	-602.682	T	C	rs72494581	protein_coding
PGM5	chr9:68560649:T:A:rs4745101	9	68560649	0.265065	2622	ENSG00000154330.13	9	68328308	1	0.658431	-4.27478	-70.6724	-602.45	T	A	rs4745101	protein_coding
RNASET2	chr6:166977724:A:G:rs439553	6	166977724	0.481312	2622	ENSG00000026297.15	6	166929504	1	0.65733	-101.594	-70.4997	-600.657	A	G	rs439553	protein_coding
TRIM66	chr11:8682426:G:GC:rs35981610	11	8682426	0.412471	2622	ENSG00000166436.16	11	8612037	1	0.655855	7.69631	70.2695	-598.265	G	GC	rs35981610	protein_coding
AC005363.1	chr16:1963587:T:C:rs72764891	16	1963587	0.147216	2622	ENSG00000255513.1	16	1963745	1	0.654746	1.16345	70.0972	-596.472	T	C	rs72764891	transcribed_processed_pseudogene
STX2	chr12:130795585:T:A:rs1007246	12	130795585	0.443364	2622	ENSG00000111450.14	12	130789600	1	0.654721	4.37545	70.0933	-596.432	T	A	rs1007246	protein_coding
SAPCD2	chr9:137073450:GCTCTGACCACTTC:G:rs11267354	9	137073450	0.393783	2622	ENSG00000186193.9	9	137062127	1	0.65377	-1.95906	-69.9462	-594.901	GCTCTGACCACTTC	G	rs11267354	protein_coding
B3GALNT2	chr1:235503936:A:C:rs381674	1	235503936	0.489703	2622	ENSG00000162885.13	1	235447190	1	0.653496	-1.92066	-69.9038	-594.459	A	C	rs381674	protein_coding
MIF-AS1	chr22:23924539:T:C:rs5751775	22	23924539	0.424676	2622	ENSG00000218537.1	22	23894426	1	0.651677	0.617584	69.624	-591.543	T	C	rs5751775	antisense
ACTBP8	chr6:88443758:C:T:rs4707468	6	88443758	0.41495	2622	ENSG00000220267.1	6	88275882	1	0.651391	-4.80529	-69.5801	-591.086	C	T	rs4707468	processed_pseudogene
PLEKHD1	chr14:69498452:T:C:rs17764256	14	69498452	0.226926	2622	ENSG00000175985.10	14	69484692	1	0.651216	0.834886	69.5534	-590.807	T	C	rs17764256	protein_coding
SRD5A3	chr4:55346203:G:GCGCGTCCCCGCCCCGCGC:rs201174794	4	55346203	0.118612	2622	ENSG00000128039.11	4	55346242	1	0.650157	3.33678	69.3915	-589.118	G	GCGCGTCCCCGCCCCGCGC	rs201174794	protein_coding
C20orf204	chr20:63981756:A:G:rs817354	20	63981756	0.179825	2622	ENSG00000196421.8	20	64034344	1	0.649964	0.918819	69.3621	-588.811	A	G	rs817354	protein_coding
PI4KAP1	chr22:18521430:A:G:rs2542835	22	18521430	0.195652	2622	ENSG00000274602.5	22	18533646	1	0.649578	-15.2417	-69.3032	-588.196	A	G	rs2542835	transcribed_unprocessed_pseudogene
AC005520.2	chr14:73787509:G:A:rs74576495	14	73787509	0.137872	2622	ENSG00000259065.1	14	73787360	1	0.646309	0.728531	68.8085	-583.024	G	A	rs74576495	antisense
MDGA1	chr6:37695848:T:C:rs9349050	6	37695848	0.487986	2622	ENSG00000112139.16	6	37630679	1	0.645917	-9.09352	-68.7495	-582.406	T	C	rs9349050	protein_coding
PCDH8	chr13:52835339:T:C:rs656443	13	52835339	0.159992	2622	ENSG00000136099.13	13	52842889	1	0.645489	-0.119138	-68.6853	-581.734	T	C	rs656443	protein_coding
HTATSF1P2	chr6:3023150:T:A:rs13193229	6	3023150	0.438406	2622	ENSG00000271361.1	6	3023142	1	0.645441	1.30057	68.678	-581.658	T	A	rs13193229	processed_pseudogene
TUBB8P7	chr16:90092976:G:A:rs78117897	16	90092976	0.215103	2622	ENSG00000261812.6	16	90093154	1	0.644652	0.578549	68.5598	-580.419	G	A	rs78117897	transcribed_unprocessed_pseudogene
NOD2	chr16:50689163:C:T:rs1981760	16	50689163	0.275172	2622	ENSG00000167207.13	16	50693588	1	0.64255	-22.9181	-68.2463	-577.133	C	T	rs1981760	protein_coding
AL645933.2	chr6:31388858:A:T:rs117374116	6	31388858	0.273646	2622	ENSG00000272221.1	6	31394289	1	0.641604	-2.41594	-68.106	-575.661	A	T	rs117374116	lincRNA
PAPSS1	chr4:107688472:A:C:rs2522420	4	107688472	0.318268	2622	ENSG00000138801.9	4	107590276	1	0.640972	11.1362	68.0125	-574.679	A	C	rs2522420	protein_coding
CCZ1B	chr7:6845133:A:C:rs4476910	7	6845133	0.463196	2622	ENSG00000146574.15	7	6794134	1	0.638509	-3.12093	-67.6501	-570.87	A	C	rs4476910	protein_coding
ZNF155	chr19:43984200:G:A:rs62116613	19	43984200	0.092296	2622	ENSG00000204920.11	19	43967862	1	0.636065	-3.25526	-67.2934	-567.116	G	A	rs62116613	protein_coding
FAM86C1	chr11:71784326:G:C:rs7102285	11	71784326	0.421625	2622	ENSG00000158483.16	11	71787510	1	0.635523	-1.06218	-67.2148	-566.287	G	C	rs7102285	protein_coding
REELD1	chr4:146195712:T:G:rs6537402	4	146195712	0.318078	2622	ENSG00000250673.2	4	146214515	1	0.63468	1.38914	67.0926	-565	T	G	rs6537402	protein_coding
UNC5B	chr10:71235456:T:C:rs1124397	10	71235456	0.319031	2622	ENSG00000107731.12	10	71212570	1	0.634491	0.614217	67.0652	-564.711	T	C	rs1124397	protein_coding
NPIPB2	chr16:11976565:T:C:rs393329	16	11976565	0.396262	2622	ENSG00000234719.8	16	11927373	1	0.634087	-0.509863	-67.0069	-564.096	T	C	rs393329	protein_coding
CLEC4C	chr12:7751515:T:G:rs11055602	12	7751515	0.412662	2622	ENSG00000198178.10	12	7729415	1	0.633716	1.79136	66.9533	-563.531	T	G	rs11055602	protein_coding
AC125232.1	chr2:87051986:C:T:rs10205992	2	87051986	0.490465	2622	ENSG00000231259.5	2	87031815	1	0.63225	-1.47361	-66.7423	-561.305	C	T	rs10205992	unprocessed_pseudogene
CD300LD	chr17:74567547:G:A:rs59362027	17	74567547	0.110603	2622	ENSG00000204345.1	17	74579365	1	0.631949	1.16803	66.6992	-560.849	G	A	rs59362027	protein_coding
TFIP11	chr22:26512467:C:T:rs3213558	22	26512467	0.143593	2622	ENSG00000100109.17	22	26491225	1	0.631939	-13.7826	-66.6978	-560.834	C	T	rs3213558	protein_coding
CPSF1	chr8:144396341:G:A:rs2280836	8	144396341	0.409611	2622	ENSG00000071894.17	8	144393229	1	0.631242	23.8542	66.598	-559.781	G	A	rs2280836	protein_coding
HERC2	chr15:28136390:T:C:rs61266109	15	28136390	0.0816171	2622	ENSG00000128731.17	15	28111040	1	0.629648	11.3368	66.3705	-557.376	T	C	rs61266109	protein_coding
AC253536.6	chr22:23924539:T:C:rs5751775	22	23924539	0.424676	2622	ENSG00000272787.1	22	23969211	1	0.627947	-0.2627	-66.1291	-554.823	T	C	rs5751775	lincRNA
AC243591.1	chrX:153026306:A:T:rs5924799	X	153026306	0.119947	2622	ENSG00000234200.2	X	153028785	1	0.627697	0.0697469	66.0938	-554.449	A	T	rs5924799	unprocessed_pseudogene
CLUHP3	chr16:31701366:T:G:rs11150639	16	31701366	0.297483	2622	ENSG00000131797.12	16	31700590	1	0.626972	-10.045	-65.9913	-553.364	T	G	rs11150639	transcribed_unprocessed_pseudogene
ADGRF5P1	chr9:62885682:A:G:rs7037118	9	62885682	0.146072	2622	ENSG00000227582.2	9	62860873	1	0.625445	0.100232	65.7765	-551.088	A	G	rs7037118	transcribed_processed_pseudogene
ADK	chr10:74169175:T:C:rs67594352	10	74169175	0.15656	2622	ENSG00000156110.13	10	74151185	1	0.624099	3.97217	65.5879	-549.089	T	C	rs67594352	protein_coding
EYA3	chr1:27976517:T:G:rs78266202	1	27976517	0.0562548	2622	ENSG00000158161.16	1	27970344	1	0.621661	11.3072	65.2484	-545.485	T	G	rs78266202	protein_coding
FOXRED2	chr22:36507049:C:T:rs146532334	22	36507049	0.0411899	2622	ENSG00000100350.14	22	36487190	1	0.61915	2.67991	64.9015	-541.799	C	T	rs146532334	protein_coding
CD151	chr11:833262:T:G:rs61876748	11	833262	0.289664	2622	ENSG00000177697.19	11	832887	1	0.617759	17.0107	64.7104	-539.767	T	G	rs61876748	protein_coding
CPA5	chr7:130369363:G:A:rs6964569	7	130369363	0.208047	2622	ENSG00000158525.15	7	130344816	1	0.617635	1.33568	64.6934	-539.586	G	A	rs6964569	protein_coding
FN3KRP	chr17:82720752:C:CCTT:rs3830531	17	82720752	0.404844	2622	ENSG00000141560.15	17	82716706	1	0.615892	-3.75077	-64.4554	-537.051	C	CCTT	rs3830531	protein_coding
MAPK8IP1P1	chr17:46278268:C:A:rs2696531	17	46278268	0.214531	2622	ENSG00000262500.1	17	46243606	1	0.615792	0.216347	64.4417	-536.906	C	A	rs2696531	processed_pseudogene
AC008467.1	chr5:109334720:A:G:rs414724	5	109334720	0.218345	2622	ENSG00000249476.1	5	109237120	1	0.615002	2.02971	64.3344	-535.762	A	G	rs414724	lincRNA
CYP2B7P	chr19:40909182:G:A:rs34724660	19	40909182	0.154844	2622	ENSG00000256612.7	19	40924219	1	0.613684	0.434285	64.1557	-533.857	G	A	rs34724660	transcribed_unprocessed_pseudogene
FHL3	chr1:37999643:G:A:rs4634868	1	37999643	0.23074	2622	ENSG00000183386.10	1	37996770	1	0.612387	19.3545	63.9804	-531.988	G	A	rs4634868	protein_coding
PSPHP1	chr7:56118260:T:C:rs9719526	7	56118260	0.176201	2622	ENSG00000226278.1	7	55764797	1	0.611375	0.0523152	63.8443	-530.535	T	C	rs9719526	unprocessed_pseudogene
AP002954.1	chr11:118701558:A:G:rs573905	11	118701558	0.433448	2622	ENSG00000255422.3	11	118700427	1	0.610089	-1.0288	-63.6719	-528.694	A	G	rs573905	antisense
LGALS2	chr22:37574801:G:A:rs4821669	22	37574801	0.416476	2622	ENSG00000100079.7	22	37570248	1	0.609619	-10.2497	-63.609	-528.022	G	A	rs4821669	protein_coding
CLEC4F	chr2:70828139:T:C:rs1544653	2	70828139	0.339054	2622	ENSG00000152672.8	2	70808643	1	0.608463	-2.25856	-63.4547	-526.373	T	C	rs1544653	protein_coding
CENPP	chr9:92325922:A:G:rs7860297	9	92325922	0.169718	2622	ENSG00000188312.14	9	92325953	1	0.608166	0.824837	63.4153	-525.951	A	G	rs7860297	protein_coding
HLA-DQA1	chr6:32653672:A:G:rs17843656	6	32653672	0.403699	2622	ENSG00000196735.11	6	32628179	1	0.607599	-40.2656	-63.3399	-525.145	A	G	rs17843656	protein_coding
LINC00680	chr6:57947706:T:G:rs4928424	6	57947706	0.29119	2622	ENSG00000215190.9	6	57946074	1	0.607285	-1.93027	-63.2982	-524.699	T	G	rs4928424	transcribed_unprocessed_pseudogene
MMP2-AS1	chr16:55446098:G:A:rs10083786	16	55446098	0.221777	2622	ENSG00000260135.6	16	55426797	1	0.607123	0.280361	63.2767	-524.469	G	A	rs10083786	lincRNA
SHTN1	chr10:116952944:T:C:rs1905542	10	116952944	0.268688	2622	ENSG00000187164.20	10	116881477	1	0.606079	4.41637	63.1384	-522.989	T	C	rs1905542	protein_coding
CLN6	chr15:68249626:CATGAAG:C:rs113604167	15	68249626	0.430015	2622	ENSG00000128973.13	15	68206992	1	0.605555	11.3211	63.0692	-522.248	CATGAAG	C	rs113604167	protein_coding
LINC02273	chr4:152101223:G:A:rs13140099	4	152101223	0.276888	2622	ENSG00000245954.7	4	152090459	1	0.605058	-6.14755	-63.0036	-521.546	G	A	rs13140099	lincRNA
IGKV2-29	chr2:89225084:A:G:rs75757446	2	89225084	0.0818078	2622	ENSG00000253998.3	2	89234174	1	0.602705	1.12908	62.6945	-518.235	A	G	rs75757446	IG_V_pseudogene
HTR6	chr1:19685341:G:A:rs12752287	1	19685341	0.384439	2622	ENSG00000158748.4	1	19664875	1	0.602363	1.18248	62.6498	-517.756	G	A	rs12752287	protein_coding
AL136985.3	chr1:58582043:ATAT:A:rs34630318	1	58582043	0.170671	2622	ENSG00000283445.1	1	58715609	1	0.602054	0.232288	62.6094	-517.322	ATAT	A	rs34630318	lincRNA
EML2-AS1	chr19:45641767:G:T:rs2286756	19	45641767	0.454996	2622	ENSG00000267757.4	19	45641494	1	0.601873	-0.617394	-62.5857	-517.068	G	T	rs2286756	processed_transcript
SULT1A2	chr16:28544385:T:A:rs9926245	16	28544385	0.366705	2622	ENSG00000197165.11	16	28591943	1	0.601637	2.24439	62.5549	-516.738	T	A	rs9926245	protein_coding
SLC7A8	chr14:23162163:G:A:rs59358210	14	23162163	0.127193	2622	ENSG00000092068.20	14	23125295	1	0.600605	3.11855	62.4205	-515.296	G	A	rs59358210	protein_coding
RBMS2	chr12:56521763:G:A:rs3782235	12	56521763	0.468535	2622	ENSG00000076067.13	12	56521820	1	0.600008	-2.9485	-62.3429	-514.463	G	A	rs3782235	protein_coding
UVSSA	chr4:1347765:A:G:rs111391498	4	1347765	0.0360412	2622	ENSG00000163945.16	4	1347266	1	0.599629	24.9838	62.2936	-513.935	A	G	rs111391498	protein_coding
AMZ2P1	chr17:64975479:G:A:rs35122942	17	64975479	0.0892449	2622	ENSG00000214174.8	17	64966550	1	0.598555	3.03494	62.1546	-512.442	G	A	rs35122942	transcribed_unprocessed_pseudogene
AC011484.1	chr19:46494979:C:T:rs4803967	19	46494979	0.156178	2622	ENSG00000204850.4	19	46494508	1	0.597272	0.933877	61.9889	-510.662	C	T	rs4803967	antisense
SLC9A3-AS1	chr5:459656:C:T:rs77955022	5	459656	0.18955	2622	ENSG00000225138.7	5	473236	1	0.596955	3.07906	61.948	-510.223	C	T	rs77955022	processed_transcript
RPL23AP7	chr2:113666779:C:G:rs111491602	2	113666779	0.364607	2622	ENSG00000240356.6	2	113610502	1	0.596168	1.44128	61.8469	-509.136	C	G	rs111491602	transcribed_processed_pseudogene
AL139042.1	chr6:88443758:C:T:rs4707468	6	88443758	0.41495	2622	ENSG00000234426.2	6	88177804	1	0.594992	-0.679123	-61.696	-507.514	C	T	rs4707468	lincRNA
CLHC1	chr2:55232237:T:G:rs17046778	2	55232237	0.167048	2622	ENSG00000162994.16	2	55172547	1	0.594037	0.970436	61.574	-506.202	T	G	rs17046778	protein_coding
TPM3P9	chr19:53440059:A:G:rs4239498	19	53440059	0.114226	2622	ENSG00000241015.2	19	53431984	1	0.593871	-3.37721	-61.5528	-505.973	A	G	rs4239498	transcribed_processed_pseudogene
SLC35E2B	chr1:1661177:A:G:rs115866895	1	1661177	0.273837	2622	ENSG00000189339.11	1	1659529	1	0.59284	-27.3898	-61.4214	-504.56	A	G	rs115866895	protein_coding
AC021016.2	chr2:218255532:C:T:rs736730	2	218255532	0.444508	2622	ENSG00000261338.2	2	218255319	1	0.59207	2.11617	61.3236	-503.507	C	T	rs736730	sense_overlapping
TUBB8P12	chr18:78986:T:C:rs62076675	18	78986	0.215294	2622	ENSG00000173213.9	18	47390	1	0.591909	0.547592	61.3032	-503.287	T	C	rs62076675	protein_coding
C20orf27	chr20:3765423:A:T:rs6139202	20	3765423	0.0736079	2622	ENSG00000101220.17	20	3753508	1	0.591003	22.4579	61.1883	-502.049	A	T	rs6139202	protein_coding
PADI6	chr1:17393501:G:A:rs6678127	1	17393501	0.333715	2622	ENSG00000276747.1	1	17372196	1	0.589383	-0.44989	-60.9838	-499.845	G	A	rs6678127	protein_coding
NBPF26	chr1:120332473:A:G:rs1402284366	1	120332473	0.260107	2622	ENSG00000273136.7	1	120723949	1	0.589262	-6.80291	-60.9685	-499.681	A	G	rs1402284366	protein_coding
TRAP1	chr16:3678516:C:T:rs4786429	16	3678516	0.297292	2622	ENSG00000126602.11	16	3651639	1	0.58773	7.47751	60.776	-497.605	C	T	rs4786429	protein_coding
AL513550.1	chr6:99429917:A:G:rs9389367	6	99429917	0.443745	2622	ENSG00000228506.2	6	99424922	1	0.587658	1.13417	60.767	-497.508	A	G	rs9389367	antisense
NKX3-1	chr8:23599435:G:C:rs1512274	8	23599435	0.315789	2622	ENSG00000167034.10	8	23678697	1	0.587604	-9.07709	-60.7601	-497.434	G	C	rs1512274	protein_coding
AL391988.1	chr10:117276576:C:T:rs11197938	10	117276576	0.0921053	2622	ENSG00000277879.1	10	117267116	1	0.587086	1.02326	60.6952	-496.734	C	T	rs11197938	antisense
FBLN5	chr14:91873506:G:A:rs2267989	14	91873506	0.43669	2622	ENSG00000140092.14	14	91869412	1	0.585063	-2.50434	-60.4427	-494.008	G	A	rs2267989	protein_coding
AC091729.3	chr7:1164321:A:G:rs2960837	7	1164321	0.375286	2622	ENSG00000229043.2	7	1160374	1	0.58492	-0.527995	-60.4249	-493.817	A	G	rs2960837	antisense
CASC8	chr8:127435304:A:G:rs75191360	8	127435304	0.153509	2622	ENSG00000246228.6	8	127289817	1	0.584794	0.322459	60.4093	-493.648	A	G	rs75191360	antisense
IGLV3-12	chr22:22759070:G:T:rs4134484	22	22759070	0.396262	2622	ENSG00000211667.3	22	22771824	1	0.583875	-0.74177	-60.295	-492.414	G	T	rs4134484	IG_V_gene
TAPBPL	chr12:6458621:T:C:rs2243750	12	6458621	0.313692	2622	ENSG00000139192.12	12	6451690	1	0.582538	11.5124	60.1295	-490.626	T	C	rs2243750	protein_coding
NUP85	chr17:75226770:G:A:rs1478785	17	75226770	0.253051	2622	ENSG00000125450.11	17	75205659	1	0.582527	-5.09508	-60.128	-490.61	G	A	rs1478785	protein_coding
NAGK	chr2:71071356:T:C:rs13023145	2	71071356	0.15923	2622	ENSG00000124357.13	2	71064344	1	0.582433	-43.6141	-60.1164	-490.485	T	C	rs13023145	protein_coding
AC007278.1	chr2:102431747:C:A:rs6755905	2	102431747	0.498665	2622	ENSG00000234389.1	2	102438713	1	0.582365	2.2668	60.1081	-490.395	C	A	rs6755905	sense_intronic
GRIK4	chr11:120908811:C:T:rs949055	11	120908811	0.316552	2622	ENSG00000149403.12	11	120511700	1	0.581326	-0.951662	-59.9799	-489.009	C	T	rs949055	protein_coding
IGHV7-4-1	chr14:106028946:C:A:rs35094381	14	106028946	0.155988	2622	ENSG00000282122.1	14	106025145	1	0.581048	1.71231	59.9456	-488.638	C	A	rs35094381	IG_V_gene
LINC00339	chr1:22025615:C:T:rs11801382	1	22025615	0.246949	2622	ENSG00000218510.8	1	22024558	1	0.580252	3.5015	59.8477	-487.58	C	T	rs11801382	processed_transcript
OR7D2	chr19:9153725:G:A:rs73494602	19	9153725	0.0444317	2622	ENSG00000188000.4	19	9178979	1	0.578874	0.246843	59.6787	-485.752	G	A	rs73494602	protein_coding
AL132780.4	chr14:23025839:T:C:rs941718	14	23025839	0.309497	2622	ENSG00000279656.1	14	23023083	1	0.578804	-0.482143	-59.6702	-485.659	T	C	rs941718	TEC
L3MBTL3	chr6:130053316:T:A:rs7740107	6	130053316	0.259344	2622	ENSG00000198945.7	6	130013699	1	0.578743	-4.02849	-59.6627	-485.578	T	A	rs7740107	protein_coding
CFD	chr19:859368:G:T:rs71335276	19	859368	0.213577	2622	ENSG00000197766.7	19	859643	1	0.57799	109.274	59.5707	-484.582	G	T	rs71335276	protein_coding
GAS6-AS1	chr13:113816318:A:G:rs67559311	13	113816318	0.34344	2622	ENSG00000233695.2	13	113815630	1	0.577932	5.94008	59.5636	-484.506	A	G	rs67559311	antisense
IRF6	chr1:209806682:C:T:rs846808	1	209806682	0.424676	2622	ENSG00000117595.12	1	209785617	1	0.576211	0.624313	59.3539	-482.236	C	T	rs846808	protein_coding
AC008957.1	chr5:36702762:C:A:rs1025288	5	36702762	0.379481	2622	ENSG00000250155.1	5	36666214	1	0.575922	0.449763	59.3189	-481.857	C	A	rs1025288	antisense
LINC02210	chr17:46220812:A:G:rs2469922	17	46220812	0.236842	2622	ENSG00000204650.14	17	45620328	1	0.57571	2.63253	59.2931	-481.577	A	G	rs2469922	transcribed_unitary_pseudogene
SMIM1	chr1:3774964:A:G:rs1175550	1	3774964	0.251526	2622	ENSG00000235169.8	1	3772761	1	0.575688	6.74854	59.2905	-481.549	A	G	rs1175550	protein_coding
FCGR2B	chr1:161645605:T:C:rs56091027	1	161645605	0.158658	2622	ENSG00000072694.20	1	161663147	1	0.575549	11.6308	59.2735	-481.365	T	C	rs56091027	protein_coding
BSCL2	chr11:62683985:C:T:rs148248716	11	62683985	0.0179252	2622	ENSG00000168000.14	11	62690275	1	0.574554	18.2573	59.153	-480.06	C	T	rs148248716	protein_coding
GPRC5C	chr17:74443561:T:G:rs9893663	17	74443561	0.0890542	2622	ENSG00000170412.17	17	74424851	1	0.574365	-0.685904	-59.1302	-479.812	T	G	rs9893663	protein_coding
AL353597.1	chr6:37518918:T:C:rs1757175	6	37518918	0.327994	2622	ENSG00000227920.2	6	37545145	1	0.573577	-0.241978	-59.035	-478.78	T	C	rs1757175	lincRNA
FAM167A	chr8:11480302:C:CG:rs558245864	8	11480302	0.23894	2622	ENSG00000154319.16	8	11421476	1	0.573502	1.23112	59.0259	-478.682	C	CG	rs558245864	protein_coding
TRIM4	chr7:99903690:A:T:rs2572003	7	99903690	0.420481	2622	ENSG00000146833.15	7	99876958	1	0.573072	4.22873	58.9741	-478.12	A	T	rs2572003	protein_coding
TAGLN	chr11:117198345:A:G:rs585849	11	117198345	0.23627	2622	ENSG00000149591.16	11	117199321	1	0.572545	18.3728	58.9106	-477.432	A	G	rs585849	protein_coding
AGAP9	chr10:47551120:C:T:rs3006337	10	47551120	0.214912	2622	ENSG00000204172.12	10	47501854	1	0.572141	-3.22434	-58.862	-476.905	C	T	rs3006337	protein_coding
TUBB8	chr10:65541:A:G:rs13328791	10	65541	0.216247	2622	ENSG00000261456.5	10	46892	1	0.571622	0.381244	58.7997	-476.23	A	G	rs13328791	protein_coding
NAPSB	chr19:50344768:G:A:rs59323905	19	50344768	0.296529	2622	ENSG00000131401.11	19	50333796	1	0.571242	-27.5973	-58.754	-475.734	G	A	rs59323905	transcribed_unprocessed_pseudogene
HCG18	chr6:30270674:C:CA:rs78148498	6	30270674	0.287948	2622	ENSG00000231074.8	6	30287397	1	0.571097	4.01456	58.7367	-475.546	C	CA	rs78148498	antisense
LLPH-DT	chr12:66153112:A:G:rs1370126	12	66153112	0.44508	2622	ENSG00000239335.4	12	66130751	1	0.569796	-0.359383	-58.5809	-473.856	A	G	rs1370126	antisense
SKAP2	chr7:26912520:T:C:rs2960785	7	26912520	0.445461	2622	ENSG00000005020.13	7	26667068	1	0.568543	20.3174	58.4314	-472.234	T	C	rs2960785	protein_coding
NSUN4	chr1:46340757:A:T:rs41293275	1	46340757	0.282418	2622	ENSG00000117481.10	1	46340177	1	0.568065	2.20899	58.3745	-471.616	A	T	rs41293275	protein_coding
CEP192	chr18:12991394:T:C:rs11663049	18	12991394	0.370519	2622	ENSG00000101639.18	18	12991362	1	0.567849	-5.07027	-58.3489	-471.338	T	C	rs11663049	protein_coding
AP3S2	chr15:89877441:G:A:rs12440156	15	89877441	0.270214	2622	ENSG00000157823.17	15	89830599	1	0.567341	-9.00249	-58.2885	-470.682	G	A	rs12440156	protein_coding
RPH3A	chr12:112886934:G:A:rs60648747	12	112886934	0.415713	2622	ENSG00000089169.15	12	112570380	1	0.567295	7.86226	58.283	-470.622	G	A	rs60648747	protein_coding
ULK4	chr3:41924373:A:C:rs1716642	3	41924373	0.188024	2622	ENSG00000168038.11	3	41246599	1	0.566293	-1.10015	-58.1643	-469.333	A	C	rs1716642	protein_coding
TWIST2	chr2:238909283:C:T:rs982756750	2	238909283	0.0652174	2622	ENSG00000233608.4	2	238848032	1	0.566049	0.30517	58.1354	-469.019	C	T	rs982756750	protein_coding
LGALS9C	chr17:18572316:T:C:rs2656417	17	18572316	0.46701	2622	ENSG00000171916.16	17	18476737	1	0.565624	-3.05555	-58.085	-468.472	T	C	rs2656417	protein_coding
TUBB2A	chr6:3162144:C:A:rs9392465	6	3162144	0.321129	2622	ENSG00000137267.6	6	3153666	1	0.564659	-7.60272	-57.9711	-467.235	C	A	rs9392465	protein_coding
AC093495.1	chr3:14147200:C:A:rs2733533	3	14147200	0.446224	2622	ENSG00000228242.6	3	14144637	1	0.564437	2.81753	57.945	-466.951	C	A	rs2733533	antisense
CLEC18A	chr16:69944784:T:C:rs4985464	16	69944784	0.376049	2622	ENSG00000157322.17	16	69950705	1	0.56347	-0.792802	-57.8312	-465.713	T	C	rs4985464	protein_coding
C7orf25	chr7:42905375:G:C:rs634643	7	42905375	0.149504	2622	ENSG00000136197.12	7	42908726	1	0.562897	-2.47078	-57.7638	-464.981	G	C	rs634643	protein_coding
COPG2	chr7:130538323:G:T:rs1025488940	7	130538323	0.155034	2622	ENSG00000158623.14	7	130506238	1	0.562779	-4.02221	-57.75	-464.831	G	T	rs1025488940	protein_coding
LINC00294	chr11:33053794:C:T:rs11032126	11	33053794	0.34058	2622	ENSG00000280798.1	11	33076149	1	0.562192	2.62978	57.6812	-464.083	C	T	rs11032126	lincRNA
SMPD4P1	chr22:20651905:A:C:rs13055518	22	20651905	0.350114	2622	ENSG00000223553.6	22	20602595	1	0.561665	0.325894	57.6195	-463.412	A	C	rs13055518	transcribed_unprocessed_pseudogene
SAXO2	chr15:82182824:CA:C:rs529321702	15	82182824	0.0383295	2622	ENSG00000188659.9	15	82262810	1	0.560646	0.622727	57.5004	-462.116	CA	C	rs529321702	protein_coding
UHRF1BP1	chr6:34832552:T:C:rs7739003	6	34832552	0.348207	2622	ENSG00000065060.17	6	34792015	1	0.560532	2.29822	57.4871	-461.972	T	C	rs7739003	protein_coding
MYZAP	chr15:57563562:G:T:rs4774967	15	57563562	0.31598	2622	ENSG00000263155.6	15	57591904	1	0.56043	1.36494	57.4752	-461.842	G	T	rs4774967	protein_coding
AC011472.2	chr19:11301192:C:A:rs420703	19	11301192	0.30778	2622	ENSG00000267174.5	19	11300777	1	0.560416	-6.46979	-57.4735	-461.824	C	A	rs420703	3prime_overlapping_ncRNA
TCF19	chr6:31158455:C:T:rs17197087	6	31158455	0.0873379	2622	ENSG00000137310.12	6	31158547	1	0.55976	3.71188	57.3971	-460.992	C	T	rs17197087	protein_coding
GTF2H2	chr5:71044045:G:T:rs150892208	5	71044045	0.443936	2622	ENSG00000145736.14	5	71032670	1	0.559716	-1.89352	-57.392	-460.937	G	T	rs150892208	protein_coding
AC009533.1	chr12:9282219:T:G:rs7135251	12	9282219	0.479786	2622	ENSG00000111788.10	12	9277235	1	0.559021	-1.5988	-57.3111	-460.056	T	G	rs7135251	unprocessed_pseudogene
F8A1	chrX:155524242:A:G:rs5940465	X	155524242	0.267353	2622	ENSG00000277203.1	X	154886349	1	0.55895	5.71729	57.3029	-459.967	A	G	rs5940465	protein_coding
MAPK8IP1	chr11:45873085:C:G:rs17787136	11	45873085	0.239321	2622	ENSG00000121653.11	11	45885651	1	0.5584	0.645954	57.2389	-459.27	C	G	rs17787136	protein_coding
AC079922.2	chr2:112639527:C:T:rs10199279	2	112639527	0.165904	2622	ENSG00000237753.1	2	112641832	1	0.558015	-1.34786	-57.1943	-458.784	C	T	rs10199279	lincRNA
AP005018.2	chr11:117205848:A:G:rs1242127	11	117205848	0.237223	2622	ENSG00000254851.1	11	117135528	1	0.558011	0.314252	57.1939	-458.78	A	G	rs1242127	unprocessed_pseudogene
USP53	chr4:119205078:C:T:rs1511022	4	119205078	0.122426	2622	ENSG00000145390.11	4	119212587	1	0.557922	4.54662	57.1836	-458.668	C	T	rs1511022	protein_coding
AP001005.3	chr18:69868:G:A:rs80077463	18	69868	0.215866	2622	ENSG00000282965.1	18	49815	1	0.55685	0.174619	57.0594	-457.316	G	A	rs80077463	lincRNA
AC025176.1	chr5:65562860:G:C:rs432206	5	65562860	0.385202	2622	ENSG00000250081.1	5	65486444	1	0.555085	-0.14816	-56.8558	-455.098	G	C	rs432206	lincRNA
ATOH8	chr2:85711284:A:C:rs751163	2	85711284	0.210908	2622	ENSG00000168874.13	2	85751344	1	0.55451	3.20661	56.7896	-454.377	A	C	rs751163	protein_coding
AL391095.1	chr20:38414850:A:G:rs1739650	20	38414850	0.2336	2622	ENSG00000224635.1	20	38406011	1	0.554192	0.369118	56.7532	-453.98	A	G	rs1739650	lincRNA
AC093525.6	chr16:2663727:C:T:rs12185166	16	2663727	0.21434	2622	ENSG00000261613.2	16	2554060	1	0.554167	0.366932	56.7502	-453.948	C	T	rs12185166	antisense
AP006621.5	chr11:780321:C:CTG:rs10678686	11	780321	0.438215	2622	ENSG00000279672.1	11	779617	1	0.553236	-1.17473	-56.6435	-452.784	C	CTG	rs10678686	TEC
AGAP4	chr10:45848664:G:A:rs1326526280	10	45848664	0.426583	2622	ENSG00000188234.13	10	45825594	1	0.553208	-1.7904	-56.6402	-452.749	G	A	rs1326526280	protein_coding
AC087741.1	chr17:80209604:G:C:rs709677	17	80209604	0.354119	2622	ENSG00000262580.5	17	80200673	1	0.553205	-6.74232	-56.6399	-452.746	G	C	rs709677	antisense
CENPK	chr5:65562860:G:C:rs432206	5	65562860	0.385202	2622	ENSG00000123219.13	5	65517766	1	0.55317	-1.13677	-56.6359	-452.702	G	C	rs432206	protein_coding
VARS2	chr6:30920384:T:C:rs2249464	6	30920384	0.465103	2622	ENSG00000137411.17	6	30908242	1	0.553088	4.15031	56.6265	-452.6	T	C	rs2249464	protein_coding
SFXN4	chr10:119161076:T:C:rs10749291	10	119161076	0.468154	2622	ENSG00000183605.16	10	119140767	1	0.552922	1.49488	56.6075	-452.393	T	C	rs10749291	protein_coding
ZNF502	chr3:44721338:A:G:rs56084453	3	44721338	0.231884	2622	ENSG00000196653.12	3	44712643	1	0.552391	1.10226	56.5467	-451.73	A	G	rs56084453	protein_coding
UMODL1-AS1	chr21:42108710:A:G:rs60147771	21	42108710	0.287948	2622	ENSG00000184385.2	21	42102134	1	0.552266	0.47256	56.5325	-451.574	A	G	rs60147771	sense_overlapping
LILRA6	chr19:54212794:A:G:rs11671310	19	54212794	0.312738	2622	ENSG00000244482.10	19	54236592	1	0.552094	42.1293	56.5127	-451.36	A	G	rs11671310	protein_coding
SLC22A5	chr5:132369766:C:G:rs2631367	5	132369766	0.491037	2622	ENSG00000197375.12	5	132369752	1	0.549389	1.14904	56.2047	-448.001	C	G	rs2631367	protein_coding
SPSB2	chr12:6873183:A:C:rs6489739	12	6873183	0.307971	2622	ENSG00000111671.9	12	6870935	1	0.548747	2.50471	56.1319	-447.206	A	C	rs6489739	protein_coding
EEF1AKMT3	chr12:57774005:A:G:rs10877015	12	57774005	0.310641	2622	ENSG00000123427.17	12	57771492	1	0.548516	0.945875	56.1057	-446.92	A	G	rs10877015	protein_coding
PILRB	chr7:100356770:G:A:rs6946768	7	100356770	0.176964	2622	ENSG00000121716.20	7	100352176	1	0.548348	27.3409	56.0867	-446.712	G	A	rs6946768	protein_coding
IGKV1D-13	chr2:90136833:C:T:rs1626164	2	90136833	0.155225	2622	ENSG00000276566.1	2	90154073	1	0.548329	-0.71252	-56.0846	-446.689	C	T	rs1626164	IG_V_gene
PM20D1	chr1:205820154:G:A:rs823080	1	205820154	0.402174	2622	ENSG00000162877.13	1	205828025	1	0.547756	-0.406521	-56.0197	-445.982	G	A	rs823080	protein_coding
STYXL1	chr7:76020503:G:C:rs17148983	7	76020503	0.0951564	2622	ENSG00000127952.17	7	75996338	1	0.546846	6.11099	55.9169	-444.86	G	C	rs17148983	protein_coding
SDHDP6	chr1:25257119:C:G:rs72660908	1	25257119	0.372998	2622	ENSG00000224183.1	1	25294164	1	0.546095	-0.312372	-55.8322	-443.936	C	G	rs72660908	processed_pseudogene
MRPL23	chr11:1941470:C:T:rs1104890	11	1941470	0.153127	2622	ENSG00000214026.11	11	1947278	1	0.545981	-6.90975	-55.8194	-443.795	C	T	rs1104890	protein_coding
COL26A1	chr7:101374184:C:T:rs7796766	7	101374184	0.498856	2622	ENSG00000160963.14	7	101362875	1	0.545896	-0.896012	-55.8099	-443.692	C	T	rs7796766	protein_coding
PPP5C	chr19:46350798:C:T:rs62136101	19	46350798	0.29405	2622	ENSG00000011485.14	19	46346994	1	0.545414	-4.53399	-55.7556	-443.099	C	T	rs62136101	protein_coding
SIRPB2	chr20:1482244:G:T:rs6135061	20	1482244	0.267925	2622	ENSG00000196209.12	20	1470741	1	0.54505	-32.6039	-55.7147	-442.652	G	T	rs6135061	protein_coding
MTRF1L	chr6:152990813:G:A:rs6917114	6	152990813	0.30759	2622	ENSG00000112031.16	6	152987362	1	0.544679	-1.64622	-55.6731	-442.198	G	A	rs6917114	protein_coding
ADARB2	chr10:1240467:C:A:rs3793739	10	1240467	0.344012	2622	ENSG00000185736.16	10	1177313	1	0.544266	2.9619	55.6267	-441.692	C	A	rs3793739	protein_coding
GCOM1	chr15:57563562:G:T:rs4774967	15	57563562	0.31598	2622	ENSG00000137878.17	15	57591908	1	0.543028	1.03284	55.4881	-440.178	G	T	rs4774967	protein_coding
C22orf34	chr22:49657211:G:A:rs9616714	22	49657211	0.374523	2622	ENSG00000188511.12	22	49414524	1	0.542023	1.98461	55.3758	-438.952	G	A	rs9616714	lincRNA
ERAP1	chr5:96774507:A:T:rs7063	5	96774507	0.295767	2622	ENSG00000164307.13	5	96760810	1	0.54167	-15.7343	-55.3365	-438.522	A	T	rs7063	protein_coding
2022-09-02	chr2:241355498:A:G:rs3755397	2	241355498	0.101068	2622	ENSG00000168385.18	2	241315100	1	0.540178	26.3864	55.1705	-436.708	A	G	rs3755397	protein_coding
AC244034.2	chr1:206502998:G:A:rs3860295	1	206502998	0.488558	2622	ENSG00000261000.1	1	206503948	1	0.540143	0.370292	55.1667	-436.666	G	A	rs3860295	lincRNA
AC123912.4	chr19:21583371:T:G:rs4809141	19	21583371	0.343631	2622	ENSG00000268555.1	19	21570822	1	0.539263	-2.47948	-55.069	-435.599	T	G	rs4809141	lincRNA
P2RX1	chr17:3917404:A:G:rs12600392	17	3917404	0.297864	2622	ENSG00000108405.4	17	3896592	1	0.539084	24.0825	55.0492	-435.382	A	G	rs12600392	protein_coding
HEATR3	chr16:50075189:T:C:rs9939688	16	50075189	0.29386	2622	ENSG00000155393.13	16	50065970	1	0.537913	3.7052	54.9196	-433.966	T	C	rs9939688	protein_coding
SNHG5	chr6:85678170:G:T:rs1059307	6	85678170	0.443555	2622	ENSG00000203875.11	6	85660950	1	0.536704	16.7038	54.7863	-432.508	G	T	rs1059307	processed_transcript
AC004241.1	chr12:47705693:CA:C:rs202097812	12	47705693	0.0713196	2622	ENSG00000257433.5	12	47706085	1	0.536696	2.00036	54.7854	-432.498	CA	C	rs202097812	antisense
TMEM9	chr1:201154617:C:G:rs1010502	1	201154617	0.364607	2622	ENSG00000116857.17	1	201134772	1	0.536583	3.22075	54.7729	-432.362	C	G	rs1010502	protein_coding
C3AR1	chr12:8058041:A:G:rs2072449	12	8058041	0.323608	2622	ENSG00000171860.4	12	8058302	1	0.536043	12.3199	54.7136	-431.712	A	G	rs2072449	protein_coding
DIP2A	chr21:46540580:T:C:rs9306156	21	46540580	0.319222	2622	ENSG00000160305.18	21	46458891	1	0.534244	11.0743	54.516	-429.552	T	C	rs9306156	protein_coding
ACP5	chr19:11579096:G:A:rs7256770	19	11579096	0.366705	2622	ENSG00000102575.11	19	11574660	1	0.534238	9.2261	54.5154	-429.545	G	A	rs7256770	protein_coding
RALBP1	chr18:9488706:C:T:rs7241781	18	9488706	0.213005	2622	ENSG00000017797.13	18	9475009	1	0.534077	16.799	54.4977	-429.352	C	T	rs7241781	protein_coding
HOTAIRM1	chr7:26912520:T:C:rs2960785	7	26912520	0.445461	2622	ENSG00000233429.9	7	27095647	1	0.533428	6.96556	54.4268	-428.575	T	C	rs2960785	antisense
LINC02073	chr17:51432510:T:C:rs12453589	17	51432510	0.213768	2622	ENSG00000267452.2	17	51336715	1	0.533381	0.298739	54.4216	-428.519	T	C	rs12453589	lincRNA
IQSEC3	chr12:139036:C:G:rs56204927	12	139036	0.377002	2622	ENSG00000120645.11	12	66765	1	0.533166	-1.21675	-54.3981	-428.262	C	G	rs56204927	protein_coding
KIAA0391	chr14:35125597:A:G:rs11156874	14	35125597	0.184401	2622	ENSG00000100890.15	14	35121846	1	0.532154	4.85126	54.2877	-427.053	A	G	rs11156874	protein_coding
SRXN1	chr20:653266:G:T:rs373875406	20	653266	0.304539	2622	ENSG00000271303.1	20	646615	1	0.531803	-24.8548	-54.2494	-426.635	G	T	rs373875406	protein_coding
TRBV28	chr7:142721177:C:T:rs17213	7	142721177	0.434973	2622	ENSG00000211753.4	7	142720660	1	0.531798	6.23345	54.2489	-426.629	C	T	rs17213	TR_V_gene
DAGLB	chr7:6416460:C:T:rs13235365	7	6416460	0.266972	2622	ENSG00000164535.15	7	6409126	1	0.531459	5.84559	54.2119	-426.225	C	T	rs13235365	protein_coding
LRRC6	chr8:132710920:A:G:rs1895807	8	132710920	0.46148	2622	ENSG00000129295.9	8	132570416	1	0.530576	-3.4891	-54.1159	-425.174	A	G	rs1895807	protein_coding
KHNYN	chr14:24429988:C:T:rs10146759	14	24429988	0.122426	2622	ENSG00000100441.10	14	24429286	1	0.530557	-21.679	-54.1138	-425.151	C	T	rs10146759	protein_coding
GTF2H2B	chr5:70459269:G:A:rs486291	5	70459269	0.320175	2622	ENSG00000226259.10	5	70415352	1	0.530025	-0.581297	-54.0561	-424.519	G	A	rs486291	transcribed_unprocessed_pseudogene
ERO1A	chr14:52697146:G:C:rs4901294	14	52697146	0.22521	2622	ENSG00000197930.13	14	52639915	1	0.529741	-17.0678	-54.0253	-424.182	G	C	rs4901294	protein_coding
AOC1	chr7:150779800:G:A:rs7806458	7	150779800	0.343631	2622	ENSG00000002726.20	7	150824627	1	0.529542	-2.67033	-54.0037	-423.946	G	A	rs7806458	protein_coding
RBPMS2	chr15:64785164:T:C:rs8030810	15	64785164	0.0482456	2622	ENSG00000166831.9	15	64739891	1	0.529465	-1.44489	-53.9954	-423.854	T	C	rs8030810	protein_coding
KIR2DS4	chr19:54815265:G:T:rs670013	19	54815265	0.413806	2622	ENSG00000221957.8	19	54832676	1	0.528891	3.34935	53.9332	-423.173	G	T	rs670013	polymorphic_pseudogene
PKD1P5	chr16:18350017:A:G:rs764068030	16	18350017	0.182494	2622	ENSG00000254681.6	16	18374521	1	0.528309	6.66392	53.8703	-422.484	A	G	rs764068030	transcribed_unprocessed_pseudogene
NSFP1	chr17:46496507:T:G:rs56096744	17	46496507	0.2336	2622	ENSG00000260075.1	17	46372855	1	0.526672	-0.22876	-53.6937	-420.551	T	G	rs56096744	unprocessed_pseudogene
SPATA5L1	chr15:45402120:G:T:rs3809472	15	45402120	0.282037	2622	ENSG00000171763.19	15	45402336	1	0.526456	1.66541	53.6703	-420.295	G	T	rs3809472	protein_coding
PLA2G16	chr11:63614504:C:A:rs3809072	11	63614504	0.448513	2622	ENSG00000176485.11	11	63573195	1	0.525864	-1.96265	-53.6067	-419.599	C	A	rs3809072	protein_coding
CES1P1	chr16:55832988:T:C:rs12149359	16	55832988	0.156941	2622	ENSG00000228695.10	16	55760566	1	0.52558	0.5071	53.5762	-419.265	T	C	rs12149359	transcribed_unprocessed_pseudogene
IL9RP3	chr16:33887:C:A:rs2562131	16	33887	0.24714	2622	ENSG00000226942.2	16	29336	1	0.525293	-0.930432	-53.5453	-418.926	C	A	rs2562131	unprocessed_pseudogene
LINC00649	chr21:33931656:T:C:rs8130507	21	33931656	0.382342	2622	ENSG00000237945.7	21	33915534	1	0.524924	6.48185	53.5058	-418.493	T	C	rs8130507	antisense
GSTM1	chr1:109687516:G:A:rs28549287	1	109687516	0.325515	2622	ENSG00000134184.12	1	109687814	1	0.524685	-9.02722	-53.4801	-418.212	G	A	rs28549287	protein_coding
ORMDL3	chr17:39872867:C:G:rs12936231	17	39872867	0.485698	2622	ENSG00000172057.10	17	39921041	1	0.5246	-14.3381	-53.471	-418.112	C	G	rs12936231	protein_coding
IFNG-AS1	chr12:68019898:G:A:rs2051993	12	68019898	0.34058	2622	ENSG00000255733.5	12	67989445	1	0.524558	0.651046	53.4665	-418.062	G	A	rs2051993	antisense
CDS2	chr20:5161117:G:T:rs6053166	20	5161117	0.496949	2622	ENSG00000101290.14	20	5126879	1	0.52392	-13.7738	-53.3982	-417.314	G	T	rs6053166	protein_coding
U2AF1L4	chr19:35743588:T:C:rs28656784	19	35743588	0.166857	2622	ENSG00000161265.15	19	35742464	1	0.5239	4.84405	53.396	-417.291	T	C	rs28656784	protein_coding
IGKV1D-17	chr2:89110952:T:C:rs10173210	2	89110952	0.190694	2622	ENSG00000242766.1	2	90082635	1	0.5238	0.180452	53.3853	-417.174	T	C	rs10173210	IG_V_gene
AC104763.1	chr17:60393762:G:T:rs140453793	17	60393762	0.0846682	2622	ENSG00000241157.1	17	60245288	1	0.523668	0.208052	53.3711	-417.018	G	T	rs140453793	processed_pseudogene
ARRDC4	chr15:97961645:T:C:rs28712629	15	97961645	0.247521	2622	ENSG00000140450.9	15	97960703	1	0.52339	-6.00702	-53.3414	-416.693	T	C	rs28712629	protein_coding
RPA2	chr1:27914572:G:A:rs17185052	1	27914572	0.0715103	2622	ENSG00000117748.10	1	27891524	1	0.523339	12.7636	53.336	-416.633	G	A	rs17185052	protein_coding
DRP2	chrX:101218365:A:T:rs142729313	X	101218365	0.209382	2622	ENSG00000102385.12	X	101219769	1	0.523132	0.194801	53.3139	-416.391	A	T	rs142729313	protein_coding
CD9	chr12:6154369:C:A:rs12832334	12	6154369	0.0518688	2622	ENSG00000010278.14	12	6199715	1	0.522093	21.8756	53.203	-415.176	C	A	rs12832334	protein_coding
ZNF205	chr16:3106591:G:A:rs2294149	16	3106591	0.39569	2622	ENSG00000122386.10	16	3112560	1	0.521176	0.574961	53.1053	-414.106	G	A	rs2294149	protein_coding
AGAP12P	chr10:47563568:ACCCAC:A:rs1481672536	10	47563568	0.0347063	2622	ENSG00000265018.6	10	48009873	1	0.520703	0.96117	53.055	-413.554	ACCCAC	A	rs1481672536	transcribed_unprocessed_pseudogene
MYO15B	chr17:75587797:G:C:rs62089217	17	75587797	0.092296	2622	ENSG00000266714.9	17	75588058	1	0.520324	72.6827	53.0148	-413.114	G	C	rs62089217	protein_coding
CYP2D6	chr22:42122378:A:G:rs5758589	22	42122378	0.456331	2622	ENSG00000100197.22	22	42126499	1	0.519263	0.880722	52.9022	-411.88	A	G	rs5758589	protein_coding
INPP5B	chr1:37898603:G:A:rs12752271	1	37898603	0.440503	2622	ENSG00000204084.13	1	37860697	1	0.519083	-5.64567	-52.8831	-411.671	G	A	rs12752271	protein_coding
BICDL2	chr16:3042505:G:A:rs2360165	16	3042505	0.349924	2622	ENSG00000162069.15	16	3027682	1	0.519051	1.64759	52.8797	-411.633	G	A	rs2360165	protein_coding
ADORA1	chr1:203121848:C:T:rs7555556	1	203121848	0.333905	2622	ENSG00000163485.17	1	203090654	1	0.517384	0.475705	52.7035	-409.702	C	T	rs7555556	protein_coding
PCA3	chr9:76703459:GGTGACAGCCTGCAAC:G:rs11267615	9	76703459	0.219298	2622	ENSG00000225937.2	9	76691980	1	0.515622	-0.100651	-52.5179	-407.668	GGTGACAGCCTGCAAC	G	rs11267615	antisense
AL928711.1	chr1:25257119:C:G:rs72660908	1	25257119	0.372998	2622	ENSG00000259984.1	1	25336429	1	0.515293	-0.911305	-52.4833	-407.288	C	G	rs72660908	unprocessed_pseudogene
NSUN2	chr5:6606210:T:C:rs6555403	5	6606210	0.30759	2622	ENSG00000037474.15	5	6599239	1	0.514482	-4.37339	-52.3982	-406.355	T	C	rs6555403	protein_coding
GYPE	chr4:143943366:G:T:rs11725413	4	143943366	0.317124	2622	ENSG00000197465.14	4	143870864	1	0.514422	0.588968	52.3919	-406.286	G	T	rs11725413	protein_coding
GSDMA	chr17:39959959:C:A:rs112570995	17	39959959	0.0938215	2622	ENSG00000167914.11	17	39953263	1	0.513179	0.877941	52.2617	-404.858	C	A	rs112570995	protein_coding
ATP23	chr12:57928981:C:A:rs10783858	12	57928981	0.299008	2622	ENSG00000166896.8	12	57906039	1	0.513102	-0.800136	-52.2536	-404.77	C	A	rs10783858	protein_coding
COG5	chr7:107561130:G:A:rs62483725	7	107561130	0.237033	2622	ENSG00000164597.13	7	107201555	1	0.512992	4.04136	52.2422	-404.644	G	A	rs62483725	protein_coding
MICA	chr6:31413736:A:G:rs9266815	6	31413736	0.266972	2622	ENSG00000204520.13	6	31399784	1	0.51261	-3.97343	-52.2022	-404.206	A	G	rs9266815	protein_coding
PLP2	chrX:49171812:C:A:rs41298450	X	49171812	0.0287948	2622	ENSG00000102007.11	X	49171898	1	0.512327	-73.1262	-52.1727	-403.882	C	A	rs41298450	protein_coding
CCDC18-AS1	chr1:93303835:T:A:rs641390	1	93303835	0.179634	2622	ENSG00000223745.7	1	93262186	1	0.512217	5.72124	52.1612	-403.756	T	A	rs641390	processed_transcript
PEX11G	chr19:7491138:A:G:rs73001522	19	7491138	0.21968	2622	ENSG00000104883.8	19	7476875	1	0.51191	0.480787	52.1292	-403.405	A	G	rs73001522	protein_coding
QDPR	chr4:17512134:CG:C:rs67496406	4	17512134	0.237223	2622	ENSG00000151552.12	4	17460261	1	0.511786	-1.98004	-52.1163	-403.264	CG	C	rs67496406	protein_coding
TRMT12	chr8:124450857:A:T:rs3812474	8	124450857	0.489321	2622	ENSG00000183665.5	8	124450820	1	0.511264	1.46129	52.0618	-402.667	A	T	rs3812474	protein_coding
DRICH1	chr22:23635854:T:A:rs9284521	22	23635854	0.377956	2622	ENSG00000189269.12	22	23608452	1	0.510825	-0.446559	-52.0161	-402.165	T	A	rs9284521	protein_coding
TOMM34	chr20:44960400:G:A:rs2234197	20	44960400	0.226354	2622	ENSG00000025772.8	20	44942130	1	0.50964	-2.65121	-51.8929	-400.814	G	A	rs2234197	protein_coding
NMRK1	chr9:75092384:A:T:rs11144225	9	75092384	0.41495	2622	ENSG00000106733.21	9	75060573	1	0.508526	-4.38592	-51.7773	-399.547	A	T	rs11144225	protein_coding
CDC42EP1	chr22:37569873:G:A:rs2235338	22	37569873	0.416285	2622	ENSG00000128283.7	22	37560480	1	0.508436	-2.93612	-51.768	-399.444	G	A	rs2235338	protein_coding
ABCA7	chr19:1038290:A:C:rs3087680	19	1038290	0.110412	2622	ENSG00000064687.12	19	1040101	1	0.507598	-104.6	-51.6813	-398.494	A	C	rs3087680	protein_coding
TMTC4	chr13:100674991:C:G:rs2791681	13	100674991	0.29672	2622	ENSG00000125247.15	13	100603927	1	0.507351	1.0233	51.6558	-398.214	C	G	rs2791681	protein_coding
AP002387.2	chr11:71451739:A:G:rs11546509	11	71451739	0.242944	2622	ENSG00000254682.1	11	71448674	1	0.506538	1.2222	51.5719	-397.293	A	G	rs11546509	antisense
THNSL2	chr2:88163718:T:C:rs10185660	2	88163718	0.123188	2622	ENSG00000144115.16	2	88170295	1	0.50644	2.49466	51.5618	-397.182	T	C	rs10185660	protein_coding
VPS28	chr8:144428520:G:C:rs190185812	8	144428520	0.0564455	2622	ENSG00000160948.14	8	144423601	1	0.505752	44.4451	51.4909	-396.405	G	C	rs190185812	protein_coding
LINC02470	chr12:9943487:G:C:rs74065411	12	9943487	0.0459573	2622	ENSG00000225231.1	12	9936579	1	0.504559	0.695875	51.3682	-395.058	G	C	rs74065411	lincRNA
AC104135.1	chr2:74958729:G:T:rs12366	2	74958729	0.41476	2622	ENSG00000236209.1	2	74919555	1	0.504559	0.115523	51.3681	-395.058	G	T	rs12366	lincRNA
CYP27A1	chr2:218767999:C:G:rs142506450	2	218767999	0.474828	2622	ENSG00000135929.9	2	218781749	1	0.50451	31.7851	51.3631	-395.003	C	G	rs142506450	protein_coding
AC004706.1	chr17:6653007:G:A:rs4796532	17	6653007	0.158085	2622	ENSG00000261996.1	17	6653464	1	0.504119	0.388772	51.3229	-394.562	G	A	rs4796532	lincRNA
GCAT	chr22:37800010:C:T:rs4821715	22	37800010	0.147025	2622	ENSG00000100116.16	22	37807905	1	0.503194	-2.41104	-51.2281	-393.522	C	T	rs4821715	protein_coding
EFHB	chr3:19946945:G:C:rs11128927	3	19946945	0.376049	2622	ENSG00000163576.18	3	19879472	1	0.502823	0.205925	51.1901	-393.105	G	C	rs11128927	protein_coding
AC135983.3	chr15:32518220:G:A:rs11637626	15	32518220	0.227879	2622	ENSG00000254912.2	15	32494003	1	0.502065	0.233461	51.1125	-392.254	G	A	rs11637626	unprocessed_pseudogene
TRIM52-AS1	chr5:181264199:C:G:rs1279911	5	181264199	0.284134	2622	ENSG00000248275.1	5	181261212	1	0.502007	-1.33889	-51.1066	-392.189	C	G	rs1279911	processed_transcript
LINC00476	chr9:95871224:AT:A:rs111290426	9	95871224	0.159992	2622	ENSG00000175611.11	9	95759231	1	0.501424	1.60798	51.0471	-391.536	AT	A	rs111290426	lincRNA
GARS-DT	chr7:30590478:A:G:rs2529437	7	30590478	0.228642	2622	ENSG00000196295.11	7	30516309	1	0.500077	-9.76732	-50.9097	-390.029	A	G	rs2529437	processed_transcript
ACOX1	chr17:75969269:A:T:rs6501845	17	75969269	0.341915	2622	ENSG00000161533.12	17	75941507	1	0.500015	-17.9889	-50.9034	-389.959	A	T	rs6501845	protein_coding
ATP13A4	chr3:193576332:T:C:rs59190130	3	193576332	0.460717	2622	ENSG00000127249.15	3	193398967	1	0.499415	-0.442655	-50.8423	-389.289	T	C	rs59190130	protein_coding
CAT	chr11:34431736:TA:T:rs3215553	11	34431736	0.341724	2622	ENSG00000121691.6	11	34438934	1	0.498614	47.9263	50.761	-388.397	TA	T	rs3215553	protein_coding
ZNF132	chr19:58439756:T:C:rs7259841	19	58439756	0.471205	2622	ENSG00000131849.12	19	58432814	1	0.498445	-0.714891	-50.7438	-388.208	T	C	rs7259841	protein_coding
SIGLEC12	chr19:51499063:G:C:rs4801871	19	51499063	0.143783	2622	ENSG00000254521.6	19	51491357	1	0.498146	-1.42707	-50.7134	-387.875	G	C	rs4801871	protein_coding
ROGDI	chr16:4803815:G:A:rs2290562	16	4803815	0.283562	2622	ENSG00000067836.12	16	4796968	1	0.4981	8.19169	50.7088	-387.824	G	A	rs2290562	protein_coding
LINC01127	chr2:101962100:A:G:rs6749675	2	101962100	0.344584	2622	ENSG00000281162.2	2	101962056	1	0.497404	-8.87116	-50.6383	-387.05	A	G	rs6749675	lincRNA
ACOT1	chr14:73563814:T:A:rs2336136	14	73563814	0.269641	2622	ENSG00000184227.8	14	73537143	1	0.496616	0.424138	50.5585	-386.175	T	A	rs2336136	protein_coding
BBS2	chr16:56520101:C:T:rs2303284	16	56520101	0.250572	2622	ENSG00000125124.12	16	56466836	1	0.496434	-3.77701	-50.5401	-385.973	C	T	rs2303284	protein_coding
AC018638.2	chr7:128592588:A:G:rs28505422	7	128592588	0.422387	2622	ENSG00000230715.3	7	128652841	1	0.4964	-2.00497	-50.5367	-385.936	A	G	rs28505422	processed_pseudogene
AC018638.5	chr7:128533903:G:A:rs6976331	7	128533903	0.422197	2622	ENSG00000243679.1	7	128653969	1	0.496395	4.79804	50.5362	-385.931	G	A	rs6976331	processed_pseudogene
TENM4	chr11:79387636:TCCCTA:T:rs11279944	11	79387636	0.278604	2622	ENSG00000149256.15	11	78652831	1	0.496273	0.400505	50.5239	-385.796	TCCCTA	T	rs11279944	protein_coding
SARS2	chr19:38930748:A:G:rs730078	19	38930748	0.354691	2622	ENSG00000104835.14	19	38915266	1	0.496168	-2.21462	-50.5132	-385.679	A	G	rs730078	protein_coding
CIB1	chr15:90233143:T:C:rs9744242	15	90233143	0.485889	2622	ENSG00000185043.11	15	90229975	1	0.495978	13.2306	50.4941	-385.469	T	C	rs9744242	protein_coding
LIPA	chr10:89243047:C:T:rs1412445	10	89243047	0.32704	2622	ENSG00000107798.18	10	89213569	1	0.495086	13.7782	50.404	-384.48	C	T	rs1412445	protein_coding
CAST	chr5:96661562:T:C:rs4267886	5	96661562	0.15389	2622	ENSG00000153113.23	5	96525267	1	0.494863	24.2159	50.3815	-384.234	T	C	rs4267886	protein_coding
CORIN	chr4:47913311:T:C:rs28636596	4	47913311	0.287948	2622	ENSG00000145244.12	4	47593999	1	0.494833	0.339554	50.3785	-384.201	T	C	rs28636596	protein_coding
AL450384.2	chr10:18531919:G:A:rs7917584	10	18531919	0.3545	2622	ENSG00000240291.1	10	18513115	1	0.49467	0.715905	50.3622	-384.021	G	A	rs7917584	antisense
TRBV30	chr7:142812665:G:A:rs17268	7	142812665	0.237986	2622	ENSG00000237254.2	7	142812586	1	0.494104	-1.86559	-50.3051	-383.395	G	A	rs17268	TR_V_gene
IGHV5-10-1	chr14:106114775:A:G:rs12886606	14	106114775	0.414569	2622	ENSG00000282651.2	14	106107972	1	0.494026	-1.73258	-50.2973	-383.309	A	G	rs12886606	IG_V_gene
ICAM4	chr19:10286455:G:A:rs281436	19	10286455	0.281465	2622	ENSG00000105371.10	19	10286955	1	0.493929	1.79285	50.2875	-383.202	G	A	rs281436	protein_coding
NUP50-DT	chr22:45131964:C:T:rs547698	22	45131964	0.273646	2622	ENSG00000226328.6	22	45133020	1	0.493406	-5.10269	-50.235	-382.626	C	T	rs547698	lincRNA
FOXRED1	chr11:126211441:T:C:rs587891	11	126211441	0.235126	2622	ENSG00000110074.10	11	126269055	1	0.493148	2.56587	50.209	-382.341	T	C	rs587891	protein_coding
GBP3	chr1:89010159:A:G:rs2390677	1	89010159	0.336384	2622	ENSG00000117226.12	1	89006679	1	0.492431	-6.29786	-50.1371	-381.552	A	G	rs2390677	protein_coding
LCLAT1	chr2:30451393:A:C:rs1662942	2	30451393	0.234172	2622	ENSG00000172954.13	2	30447226	1	0.491923	1.84277	50.0861	-380.992	A	C	rs1662942	protein_coding
PAX8-AS1	chr2:113235808:C:G:rs7576384	2	113235808	0.356217	2622	ENSG00000189223.14	2	113211522	1	0.49182	-15.3639	-50.0758	-380.88	C	G	rs7576384	processed_transcript
NUP210L	chr1:154155073:C:G:rs114697636	1	154155073	0.0322273	2622	ENSG00000143552.9	1	153992685	1	0.49178	0.334903	50.0718	-380.835	C	G	rs114697636	protein_coding
TRIM15	chr6:29939038:T:C:rs401241	6	29939038	0.179252	2622	ENSG00000204610.13	6	30163206	1	0.491677	0.185668	50.0615	-380.722	T	C	rs401241	protein_coding
PKP4	chr2:158113913:C:T:rs6709528	2	158113913	0.489512	2622	ENSG00000144283.21	2	158456964	1	0.491406	-2.57481	-50.0344	-380.425	C	T	rs6709528	protein_coding
GSTM4	chr1:109656105:C:G:rs1010167	1	109656105	0.426583	2622	ENSG00000168765.17	1	109656099	1	0.49114	-6.50058	-50.0078	-380.133	C	G	rs1010167	protein_coding
CLEC11A	chr19:50723250:G:A:rs141369989	19	50723250	0.0305111	2622	ENSG00000105472.13	19	50723364	1	0.491135	3.83025	50.0073	-380.127	G	A	rs141369989	protein_coding
EP400P1	chr12:132097580:A:G:rs7973039	12	132097580	0.137681	2622	ENSG00000185684.14	12	132084283	1	0.49095	-3.06941	-49.9887	-379.924	A	G	rs7973039	transcribed_unprocessed_pseudogene
A4GALT	chr22:42718126:A:G:rs28992176	22	42718126	0.116705	2622	ENSG00000128274.17	22	42692121	1	0.490584	0.409459	49.9521	-379.522	A	G	rs28992176	protein_coding
AC253572.1	chr1:120324250:C:A:rs1283582949	1	120324250	0.26087	2622	ENSG00000286106.1	1	120723946	1	0.490486	-0.834534	-49.9423	-379.415	C	A	rs1283582949	protein_coding
HRK	chr12:116889122:T:C:rs12311895	12	116889122	0.105645	2622	ENSG00000135116.9	12	116856144	1	0.490312	1.23052	49.925	-379.225	T	C	rs12311895	protein_coding
XKR3	chr22:16776308:C:T:rs2839999	22	16776308	0.428299	2622	ENSG00000172967.7	22	16783412	1	0.49003	0.49931	49.8968	-378.915	C	T	rs2839999	protein_coding
TBC1D3D	chr17:38186838:T:C:rs1334867425	17	38186838	0.0503432	2622	ENSG00000274419.6	17	38003976	1	0.490026	-0.129404	-49.8964	-378.911	T	C	rs1334867425	protein_coding
TRBV11-3	chr7:142554015:C:A:rs12673069	7	142554015	0.13463	2622	ENSG00000276597.1	7	142554836	1	0.489502	0.703755	49.8441	-378.337	C	A	rs12673069	TR_V_gene
NAPRT	chr8:143594692:C:T:rs9657360	8	143594692	0.207285	2622	ENSG00000147813.16	8	143574785	1	0.489482	18.2131	49.8421	-378.315	C	T	rs9657360	protein_coding
SLC22A18	chr11:2902596:A:G:rs367035	11	2902596	0.435164	2622	ENSG00000110628.14	11	2899721	1	0.489202	-5.98088	-49.8142	-378.009	A	G	rs367035	protein_coding
ALOX15	chr17:4658083:A:G:rs56124631	17	4658083	0.254195	2622	ENSG00000161905.12	17	4630902	1	0.487798	-10.6914	-49.6744	-376.476	A	G	rs56124631	protein_coding
CYP2T1P	chr19:40799888:CTCTG:C:rs111833532	19	40799888	0.442792	2622	ENSG00000233622.3	19	40808474	1	0.487253	-1.26349	-49.6203	-375.881	CTCTG	C	rs111833532	transcribed_unitary_pseudogene
PMM2	chr16:8841491:A:G:rs12925763	16	8841491	0.0356598	2622	ENSG00000140650.12	16	8788823	1	0.485351	-11.9488	-49.4317	-373.813	A	G	rs12925763	protein_coding
MYOM2	chr8:2133959:G:C:rs199836612	8	2133959	0.0408085	2622	ENSG00000036448.10	8	2045046	1	0.485043	34.7744	49.4013	-373.479	G	C	rs199836612	protein_coding
ALDH8A1	chr6:134975825:A:G:rs9376075	6	134975825	0.498284	2622	ENSG00000118514.14	6	134917393	1	0.48502	-0.461078	-49.399	-373.454	A	G	rs9376075	protein_coding
CNN2	chr19:1038290:A:C:rs3087680	19	1038290	0.110412	2622	ENSG00000064666.15	19	1026586	1	0.484827	-151.234	-49.38	-373.246	A	C	rs3087680	protein_coding
UTS2	chr1:7910323:T:C:rs666068	1	7910323	0.0240275	2622	ENSG00000049247.13	1	7843083	1	0.484612	1.039	49.3587	-373.012	T	C	rs666068	protein_coding
RBFOX3	chr17:79556282:A:C:rs1044593245	17	79556282	0.0556827	2622	ENSG00000167281.19	17	79089345	1	0.484288	0.228944	49.3266	-372.661	A	C	rs1044593245	protein_coding
TOP3BP1	chr22:21980728:T:C:rs5756324	22	21980728	0.276888	2622	ENSG00000228050.1	22	22223187	1	0.483894	0.238745	49.2878	-372.234	T	C	rs5756324	processed_pseudogene
GCNT2	chr6:10535358:A:C:rs509227	6	10535358	0.439931	2622	ENSG00000111846.17	6	10492223	1	0.483457	-1.29363	-49.2447	-371.761	A	C	rs509227	protein_coding
ZFP90	chr16:68529606:T:C:rs1645976	16	68529606	0.237033	2622	ENSG00000184939.16	16	68530090	1	0.483092	3.68859	49.2087	-371.367	T	C	rs1645976	protein_coding
EXT2	chr11:44066439:G:T:rs2074038	11	44066439	0.114416	2622	ENSG00000151348.13	11	44095549	1	0.481434	4.89921	49.0456	-369.578	G	T	rs2074038	protein_coding
NIPAL2	chr8:98293311:A:T:rs4288343	8	98293311	0.0638825	2622	ENSG00000104361.10	8	98189826	1	0.480865	-5.23934	-48.9897	-368.965	A	T	rs4288343	protein_coding
TBKBP1	chr17:47695566:T:C:rs6503807	17	47695566	0.401411	2622	ENSG00000198933.9	17	47694081	1	0.480495	-11.5839	-48.9534	-368.567	T	C	rs6503807	protein_coding
PPT1	chr1:40093381:AATAGG:A:rs57461768	1	40093381	0.109268	2622	ENSG00000131238.17	1	40071461	1	0.480448	100.322	48.9489	-368.517	AATAGG	A	rs57461768	protein_coding
RAPGEFL1	chr17:40145485:A:G:rs117330222	17	40145485	0.0167811	2622	ENSG00000108352.12	17	40177010	1	0.480335	10.2701	48.9377	-368.395	A	G	rs117330222	protein_coding
HEATR6	chr17:60078969:A:G:rs1078378	17	60078969	0.105645	2622	ENSG00000068097.14	17	60043194	1	0.4791	2.92513	48.8168	-367.069	A	G	rs1078378	protein_coding
CEACAM22P	chr19:44553995:G:T:rs10409076	19	44553995	0.187834	2622	ENSG00000230666.5	19	44537058	1	0.47874	0.214406	48.7816	-366.683	G	T	rs10409076	transcribed_unprocessed_pseudogene
MASTL	chr10:27171572:TA:T:rs34842077	10	27171572	0.355263	2622	ENSG00000120539.14	10	27154824	1	0.47871	1.23866	48.7787	-366.651	TA	T	rs34842077	protein_coding
AP003774.4	chr11:64340263:G:A:rs663743	11	64340263	0.317696	2622	ENSG00000236935.1	11	64325050	1	0.478477	0.403381	48.756	-366.402	G	A	rs663743	antisense
TMEM80	chr11:695842:G:A:rs7928305	11	695842	0.178871	2622	ENSG00000177042.14	11	695428	1	0.476871	4.91103	48.5993	-364.684	G	A	rs7928305	protein_coding
IL18RAP	chr2:102428733:A:G:rs12712149	2	102428733	0.499047	2622	ENSG00000115607.9	2	102418689	1	0.476117	28.5008	48.5259	-363.879	A	G	rs12712149	protein_coding
AC022167.2	chr16:8841491:A:G:rs12925763	16	8841491	0.0356598	2622	ENSG00000260276.2	16	8848105	1	0.475692	-12.0878	-48.4845	-363.426	A	G	rs12925763	antisense
LRRC61	chr7:150326701:T:G:rs59211922	7	150326701	0.263349	2622	ENSG00000127399.15	7	150323263	1	0.475504	2.35949	48.4663	-363.225	T	G	rs59211922	protein_coding
AKR1C2	chr10:4962103:C:T:rs72769971	10	4962103	0.122998	2622	ENSG00000151632.17	10	4987400	1	0.475282	0.603654	48.4448	-362.99	C	T	rs72769971	protein_coding
AC139491.5	chr5:176084989:C:T:rs4466183	5	176084989	0.432113	2622	ENSG00000251623.2	5	176119545	1	0.474993	-1.26337	-48.4166	-362.681	C	T	rs4466183	transcribed_processed_pseudogene
LINC00623	chr1:120333761:A:C:rs1473377505	1	120333761	0.259916	2622	ENSG00000226067.6	1	120913275	1	0.474975	-2.30554	-48.4149	-362.662	A	C	rs1473377505	lincRNA
PPA1	chr10:70233338:T:G:rs7077538	10	70233338	0.333905	2622	ENSG00000180817.12	10	70202835	1	0.474521	5.08312	48.3708	-362.179	T	G	rs7077538	protein_coding
AC092117.1	chr16:2778171:T:G:rs63744561	16	2778171	0.256293	2622	ENSG00000276791.1	16	2777319	1	0.473557	1.08592	48.2774	-361.156	T	G	rs63744561	lincRNA
F2RL1	chr5:76819138:C:T:rs1529505	5	76819138	0.467201	2622	ENSG00000164251.5	5	76818933	1	0.473543	-7.14844	-48.2761	-361.141	C	T	rs1529505	protein_coding
HLA-U	chr6:29889188:G:C:rs114986421	6	29889188	0.0594966	2622	ENSG00000228078.1	6	29934101	1	0.472506	0.538419	48.1757	-360.041	G	C	rs114986421	unprocessed_pseudogene
KHK	chr2:27086791:A:C:rs6742004	2	27086791	0.395881	2622	ENSG00000138030.13	2	27086747	1	0.471971	-0.985437	-48.124	-359.474	A	C	rs6742004	protein_coding
TMTC1	chr12:29769118:G:C:rs7967779	12	29769118	0.416857	2622	ENSG00000133687.16	12	29500840	1	0.471852	3.17094	48.1126	-359.349	G	C	rs7967779	protein_coding
TRBV10-1	chr7:142395243:G:T:rs11770471	7	142395243	0.45328	2622	ENSG00000211717.3	7	142399860	1	0.471723	-0.368327	-48.1001	-359.212	G	T	rs11770471	TR_V_gene
HSD17B12	chr11:43856935:G:A:rs57635800	11	43856935	0.322464	2622	ENSG00000149084.13	11	43680680	1	0.47155	-1.37623	-48.0834	-359.029	G	A	rs57635800	protein_coding
TCP11L1	chr11:33052532:T:C:rs10767985	11	33052532	0.34077	2622	ENSG00000176148.16	11	33039417	1	0.471494	1.41223	48.078	-358.97	T	C	rs10767985	protein_coding
GTF2IRD2	chr7:74822222:C:T:rs1433974497	7	74822222	0.19508	2622	ENSG00000196275.14	7	74796144	1	0.471177	-0.96317	-48.0475	-358.635	C	T	rs1433974497	protein_coding
APOBEC3B	chr22:38959104:T:C:rs4365560	22	38959104	0.236651	2622	ENSG00000179750.16	22	38982347	1	0.470693	8.23011	48.0009	-358.124	T	C	rs4365560	protein_coding
OR1H1P	chr9:122406599:C:T:rs35918962	9	122406599	0.137681	2622	ENSG00000228914.2	9	122607864	1	0.470292	0.0831129	47.9622	-357.701	C	T	rs35918962	unprocessed_pseudogene
NUDT7	chr16:77723244:C:G:rs75446625	16	77723244	0.051106	2622	ENSG00000140876.11	16	77722492	1	0.470249	1.4644	47.9581	-357.655	C	G	rs75446625	protein_coding
SAMD10	chr20:63980278:C:T:rs817352	20	63980278	0.179443	2622	ENSG00000130590.14	20	63974116	1	0.46973	3.13254	47.9081	-357.108	C	T	rs817352	protein_coding
SIK1	chr21:43438122:C:T:rs7281188	21	43438122	0.249809	2622	ENSG00000142178.8	21	43414483	1	0.469719	0.382014	47.9071	-357.097	C	T	rs7281188	protein_coding
SAMD12	chr8:118617215:G:A:rs2460970	8	118617215	0.0791381	2622	ENSG00000177570.14	8	118189455	1	0.469704	-1.15006	-47.9056	-357.081	G	A	rs2460970	protein_coding
RBM6	chr3:50041108:C:T:rs9814664	3	50041108	0.46415	2622	ENSG00000004534.15	3	49940007	1	0.469687	22.6807	47.904	-357.063	C	T	rs9814664	protein_coding
DCLK2	chr4:150127059:A:G:rs28806288	4	150127059	0.213959	2622	ENSG00000170390.16	4	150078445	1	0.469082	0.442689	47.8458	-356.426	A	G	rs28806288	protein_coding
LINC02080	chr17:76823146:A:G:rs62086057	17	76823146	0.0938215	2622	ENSG00000267065.2	17	76799044	1	0.468526	0.231956	47.7925	-355.842	A	G	rs62086057	lincRNA
SRR	chr17:2304032:G:A:rs3744270	17	2304032	0.360603	2622	ENSG00000167720.13	17	2303383	1	0.46842	-0.70901	-47.7823	-355.73	G	A	rs3744270	protein_coding
SEC31B	chr10:100487651:C:A:rs2298075	10	100487651	0.219489	2622	ENSG00000075826.17	10	100486646	1	0.467974	-7.32702	-47.7395	-355.261	C	A	rs2298075	protein_coding
C9orf135	chr9:69820515:G:C:rs17518268	9	69820515	0.111937	2622	ENSG00000204711.9	9	69820817	1	0.467792	0.047622	47.7221	-355.07	G	C	rs17518268	protein_coding
AC136475.2	chr11:312929:C:T:rs72867737	11	312929	0.140732	2622	ENSG00000254910.1	11	310139	1	0.467619	0.93946	47.7055	-354.888	C	T	rs72867737	antisense
SHROOM1	chr5:132844029:G:A:rs254290	5	132844029	0.171815	2622	ENSG00000164403.14	5	132822141	1	0.467491	-2.39028	-47.6933	-354.754	G	A	rs254290	protein_coding
PEX5	chr12:7189747:C:G:rs12227917	12	7189747	0.484744	2622	ENSG00000139197.10	12	7188685	1	0.46709	2.67299	47.6548	-354.333	C	G	rs12227917	protein_coding
RFPL4A	chr19:55766680:T:C:rs367819308	19	55766680	0.197559	2622	ENSG00000223638.3	19	55759014	1	0.467001	0.265344	47.6463	-354.24	T	C	rs367819308	protein_coding
PKN3	chr9:128704210:G:T:rs13289095	9	128704210	0.163043	2622	ENSG00000160447.7	9	128702503	1	0.466986	1.56758	47.6449	-354.225	G	T	rs13289095	protein_coding
FBN2	chr5:128593701:A:C:rs78904363	5	128593701	0.083524	2622	ENSG00000138829.12	5	128257909	1	0.466904	3.10661	47.637	-354.138	A	C	rs78904363	protein_coding
AC025678.3	chr15:34419761:G:A:rs200522262	15	34419761	0.0757056	2622	ENSG00000279092.1	15	34415450	1	0.466685	0.407272	47.6161	-353.909	G	A	rs200522262	TEC
MYO16	chr13:108343101:T:C:rs9520848	13	108343101	0.240275	2622	ENSG00000041515.16	13	108596152	1	0.466614	0.341624	47.6093	-353.834	T	C	rs9520848	protein_coding
COQ8A	chr1:226988463:ACAG:A:rs10586162	1	226988463	0.499047	2622	ENSG00000163050.17	1	226897536	1	0.466193	11.0566	47.569	-353.393	ACAG	A	rs10586162	protein_coding
FLJ45513	chr17:49846905:G:C:rs56186849	17	49846905	0.0675057	2622	ENSG00000204584.1	17	49845910	1	0.466076	1.83781	47.5579	-353.271	G	C	rs56186849	antisense
BCAT1	chr12:24898331:G:T:rs16928173	12	24898331	0.200801	2622	ENSG00000060982.15	12	24810024	1	0.466026	2.25811	47.5531	-353.219	G	T	rs16928173	protein_coding
CBSL	chr21:6459169:C:T:rs1433897993	21	6459169	0.108696	2622	ENSG00000274276.4	21	6444869	1	0.465924	0.204826	47.5433	-353.112	C	T	rs1433897993	protein_coding
TMEM63C	chr14:77183750:T:C:rs1011183	14	77183750	0.344775	2622	ENSG00000165548.11	14	77116568	1	0.465706	3.97789	47.5226	-352.885	T	C	rs1011183	protein_coding
KNSTRN	chr15:40384373:CA:C:rs143882095	15	40384373	0.134058	2622	ENSG00000128944.13	15	40382721	1	0.464717	1.67339	47.4282	-351.851	CA	C	rs143882095	protein_coding
WRB	chr21:39400558:C:T:rs2837007	21	39400558	0.331998	2622	ENSG00000182093.15	21	39377698	1	0.463648	-1.51682	-47.3264	-350.736	C	T	rs2837007	protein_coding
PPFIA4	chr1:203059583:C:G:rs4590732	1	203059583	0.459764	2622	ENSG00000143847.15	1	203026498	1	0.463417	1.6523	47.3044	-350.495	C	G	rs4590732	protein_coding
AC009021.2	chr16:21733158:G:C:rs62044235	16	21733158	0.036804	2622	ENSG00000260973.1	16	22610531	1	0.463392	0.19661	47.302	-350.47	G	C	rs62044235	lincRNA
AC126755.1	chr16:18350017:A:G:rs764068030	16	18350017	0.182494	2622	ENSG00000205746.9	16	18334400	1	0.463158	2.9556	47.2798	-350.226	A	G	rs764068030	transcribed_unprocessed_pseudogene
MARK4	chr19:45295121:A:G:rs344809	19	45295121	0.320366	2622	ENSG00000007047.15	19	45079288	1	0.462707	-4.75295	-47.2369	-349.756	A	G	rs344809	protein_coding
LOXHD1	chr18:46585378:C:T:rs571449	18	46585378	0.489512	2622	ENSG00000167210.17	18	46476972	1	0.462275	1.38286	47.1959	-349.307	C	T	rs571449	protein_coding
NAAA	chr4:75935287:T:A:rs11732759	4	75935287	0.428871	2622	ENSG00000138744.15	4	75913660	1	0.462044	16.3853	47.174	-349.068	T	A	rs11732759	protein_coding
FGFR2	chr10:121452788:A:G:rs2901293	10	121452788	0.495233	2622	ENSG00000066468.22	10	121478334	1	0.461996	0.51908	47.1693	-349.017	A	G	rs2901293	protein_coding
GUCY1B2	chr13:51080519:G:C:rs4520744	13	51080519	0.247902	2622	ENSG00000123201.14	13	50994511	1	0.461883	-0.177229	-47.1586	-348.9	G	C	rs4520744	transcribed_unitary_pseudogene
PSORS1C3	chr6:31261901:C:T:rs11966319	6	31261901	0.104119	2622	ENSG00000204528.3	6	31173735	1	0.461691	0.208875	47.1404	-348.7	C	T	rs11966319	sense_intronic
CA6	chr1:8940161:A:G:rs12091891	1	8940161	0.0547292	2622	ENSG00000131686.15	1	8945867	1	0.46149	0.684637	47.1214	-348.492	A	G	rs12091891	protein_coding
NLE1	chr17:35171623:A:C:rs2062115	17	35171623	0.119375	2622	ENSG00000073536.18	17	35128730	1	0.460364	3.50481	47.0147	-347.324	A	C	rs2062115	protein_coding
AC073263.1	chr2:74116992:C:G:rs72911122	2	74116992	0.17029	2622	ENSG00000217702.3	2	74123965	1	0.460352	0.253722	47.0136	-347.312	C	G	rs72911122	antisense
PNMA8A	chr19:46471395:G:C:rs3826855	19	46471395	0.249619	2622	ENSG00000182013.18	19	46466491	1	0.460152	0.202647	46.9946	-347.105	G	C	rs3826855	protein_coding
TNFRSF10B	chr8:23084305:A:T:rs7834950	8	23084305	0.200801	2622	ENSG00000120889.13	8	23020133	1	0.458953	-12.7724	-46.8813	-345.865	A	T	rs7834950	protein_coding
CLCN1	chr7:143346147:C:T:rs13438232	7	143346147	0.443936	2622	ENSG00000188037.11	7	143316126	1	0.458901	0.462912	46.8765	-345.812	C	T	rs13438232	protein_coding
RRP12	chr10:97378874:AAAAT:A:rs138055788	10	97378874	0.325133	2622	ENSG00000052749.13	10	97356358	1	0.458483	21.0952	46.837	-345.38	AAAAT	A	rs138055788	protein_coding
STK19B	chr6:31980700:A:G:rs7743469	6	31980700	0.039283	2622	ENSG00000250535.1	6	32013270	1	0.458405	0.165158	46.8296	-345.299	A	G	rs7743469	unprocessed_pseudogene
TJP2	chr9:69174240:C:T:rs13301644	9	69174240	0.433066	2622	ENSG00000119139.19	9	69121264	1	0.458283	-3.29199	-46.8182	-345.174	C	T	rs13301644	protein_coding
RNF182	chr6:13952132:C:T:rs6938461	6	13952132	0.156369	2622	ENSG00000180537.13	6	13924446	1	0.458232	1.36207	46.8134	-345.121	C	T	rs6938461	protein_coding
AL354920.1	chr9:83708394:C:T:rs3814507	9	83708394	0.178299	2622	ENSG00000254473.1	9	83707594	1	0.458069	0.439515	46.798	-344.953	C	T	rs3814507	antisense
GBAP1	chr1:155227477:T:C:rs2974929	1	155227477	0.492372	2622	ENSG00000160766.14	1	155213821	1	0.457816	-0.777784	-46.7742	-344.692	T	C	rs2974929	transcribed_unprocessed_pseudogene
S100P	chr4:6695946:T:C:rs3822263	4	6695946	0.248284	2622	ENSG00000163993.7	4	6693878	1	0.457393	31.9055	46.7343	-344.256	T	C	rs3822263	protein_coding
NUTM2E	chr10:79839130:C:T:rs11196664	10	79839130	0.156369	2622	ENSG00000228570.7	10	79841358	1	0.456888	-0.405709	-46.6868	-343.736	C	T	rs11196664	protein_coding
ANKRD54	chr22:37844361:G:C:rs141002682	22	37844361	0.0558734	2622	ENSG00000100124.15	22	37830855	1	0.456581	3.84594	46.6579	-343.421	G	C	rs141002682	protein_coding
AC011462.6	chr19:41321215:C:T:rs7257310	19	41321215	0.172006	2622	ENSG00000286177.1	19	41307397	1	0.456287	-0.966671	-46.6303	-343.119	C	T	rs7257310	antisense
CD164L2	chr1:27383368:G:T:rs734725	1	27383368	0.0957285	2622	ENSG00000174950.11	1	27379176	1	0.456136	0.142726	46.6161	-342.963	G	T	rs734725	protein_coding
AP3B2	chr15:82698956:C:T:rs8032321	15	82698956	0.18955	2622	ENSG00000103723.13	15	82659281	1	0.456108	0.601222	46.6135	-342.935	C	T	rs8032321	protein_coding
VAMP1	chr12:6473933:T:A:rs2532485	12	6473933	0.289092	2622	ENSG00000139190.16	12	6462237	1	0.455768	-9.62857	-46.5815	-342.585	T	A	rs2532485	protein_coding
MARCO	chr2:118954506:A:G:rs2422391	2	118954506	0.210145	2622	ENSG00000019169.10	2	118942166	1	0.454976	-6.64774	-46.5072	-341.772	A	G	rs2422391	protein_coding
AC024940.2	chr12:31181869:C:T:rs11051303	12	31181869	0.266781	2622	ENSG00000177359.20	12	31111652	1	0.454832	0.753778	46.4937	-341.625	C	T	rs11051303	transcribed_unprocessed_pseudogene
ZFAND2A	chr7:1160151:C:A:rs71518378	7	1160151	0.411709	2622	ENSG00000178381.11	7	1152071	1	0.454424	-1.32073	-46.4554	-341.206	C	A	rs71518378	protein_coding
AC021028.1	chr10:80535642:G:A:rs11185932	10	80535642	0.344775	2622	ENSG00000226659.1	10	80529597	1	0.454183	-0.326457	-46.4329	-340.96	G	A	rs11185932	antisense
COLGALT2	chr1:183968146:A:G:rs10797924	1	183968146	0.395309	2622	ENSG00000198756.12	1	183929854	1	0.453911	1.11899	46.4074	-340.681	A	G	rs10797924	protein_coding
ITIH4	chr3:52826350:C:G:rs4687658	3	52826350	0.232647	2622	ENSG00000055955.16	3	52812975	1	0.453464	4.44349	46.3656	-340.224	C	G	rs4687658	protein_coding
LRRC77P	chr3:167879506:G:C:rs56401551	3	167879506	0.115561	2622	ENSG00000244227.7	3	167864773	1	0.453397	0.0339405	46.3594	-340.156	G	C	rs56401551	transcribed_unitary_pseudogene
LGALS9	chr17:27631065:A:G:rs3751092	17	27631065	0.25	2622	ENSG00000168961.17	17	27629798	1	0.452018	-46.7626	-46.2305	-338.747	A	G	rs3751092	protein_coding
UNC45B	chr17:35171623:A:C:rs2062115	17	35171623	0.119375	2622	ENSG00000141161.11	17	35147817	1	0.451447	0.504817	46.1772	-338.165	A	C	rs2062115	protein_coding
AC063952.1	chr3:120349734:C:T:rs115506398	3	120349734	0.0415713	2622	ENSG00000240661.3	3	120349449	1	0.450833	0.0268616	46.12	-337.54	C	T	rs115506398	transcribed_unitary_pseudogene
AP006621.3	chr11:780321:C:CTG:rs10678686	11	780321	0.438215	2622	ENSG00000255284.1	11	777578	1	0.450628	-0.966863	-46.1009	-337.331	C	CTG	rs10678686	lincRNA
RPL23AP1	chr6:29753889:CA:C:rs34175372	6	29753889	0.488749	2622	ENSG00000239257.1	6	29726669	1	0.450554	0.296693	46.094	-337.255	CA	C	rs34175372	transcribed_processed_pseudogene
SLC35F3	chr1:234315413:A:T:rs508186	1	234315413	0.330092	2622	ENSG00000183780.13	1	233904676	1	0.450061	0.331243	46.0482	-336.755	A	T	rs508186	protein_coding
AC064805.1	chr17:74567547:G:A:rs59362027	17	74567547	0.110603	2622	ENSG00000261222.2	17	74599840	1	0.449917	7.57168	46.0348	-336.608	G	A	rs59362027	lincRNA
DOC2GP	chr11:67635814:A:G:rs12800028	11	67635814	0.297101	2622	ENSG00000231793.5	11	67612651	1	0.449887	1.07947	46.032	-336.578	A	G	rs12800028	transcribed_unitary_pseudogene
AL683807.1	chrX:1662011:A:G:rs6588827	X	1662011	0.23913	2622	ENSG00000223511.7	X	1732584	1	0.449706	-1.20202	-46.0152	-336.394	A	G	rs6588827	lincRNA
HLA-DRB1	chr6:32511716:A:G:rs79905009	6	32511716	0.394737	2622	ENSG00000196126.11	6	32578769	1	0.449589	-81.0956	-46.0043	-336.275	A	G	rs79905009	protein_coding
CTNNA1	chr5:138749597:A:C:rs700614	5	138749597	0.287376	2622	ENSG00000044115.21	5	138610967	1	0.449008	12.8663	45.9503	-335.685	A	C	rs700614	protein_coding
FBLL1	chr5:168484286:GGT:G:rs141737092	5	168484286	0.185355	2622	ENSG00000188573.7	5	168529116	1	0.448974	0.0826029	45.9471	-335.651	GGT	G	rs141737092	protein_coding
SPIRE2	chr16:89819984:C:G:rs11076633	16	89819984	0.285088	2622	ENSG00000204991.11	16	89818179	1	0.448602	0.298097	45.9126	-335.273	C	G	rs11076633	protein_coding
AL645929.2	chr6:29852671:G:A:rs5013089	6	29852671	0.180015	2622	ENSG00000281831.1	6	29871895	1	0.448311	0.471266	45.8856	-334.979	G	A	rs5013089	lincRNA
CHST13	chr3:126524031:A:G:rs1388097	3	126524031	0.396453	2622	ENSG00000180767.9	3	126524283	1	0.448303	-3.03102	-45.8848	-334.971	A	G	rs1388097	protein_coding
RSU1	chr10:16814686:A:G:rs802171	10	16814686	0.445652	2622	ENSG00000148484.18	10	16590611	1	0.448201	6.13659	45.8754	-334.867	A	G	rs802171	protein_coding
AL591424.1	chr9:138167692:T:C:rs2507141	9	138167692	0.215675	2622	ENSG00000229926.1	9	138137095	1	0.447439	0.0516615	45.8048	-334.096	T	C	rs2507141	unprocessed_pseudogene
MORN3	chr12:121625105:T:C:rs12313273	12	121625105	0.199847	2622	ENSG00000139714.12	12	121648742	1	0.447082	1.71913	45.7717	-333.735	T	C	rs12313273	protein_coding
CBWD4P	chr9:65306506:A:C:rs11263226	9	65306506	0.440122	2622	ENSG00000204778.4	9	65287914	1	0.446878	0.406526	45.7528	-333.529	A	C	rs11263226	unprocessed_pseudogene
AC087222.1	chr17:82920427:AG:A:rs143250235	17	82920427	0.0257437	2622	ENSG00000262663.1	17	82918282	1	0.446866	0.419947	45.7517	-333.517	AG	A	rs143250235	lincRNA
IGHV2-70D	chr14:106715998:T:C:rs4774182	14	106715998	0.371281	2622	ENSG00000211974.3	14	106723574	1	0.44639	-0.296718	-45.7077	-333.036	T	C	rs4774182	IG_V_gene
THEM4	chr1:151908617:G:A:rs11204914	1	151908617	0.429634	2622	ENSG00000159445.13	1	151870866	1	0.446224	6.4149	45.6923	-332.868	G	A	rs11204914	protein_coding
NDE1	chr16:15727389:C:T:rs12596141	16	15727389	0.267353	2622	ENSG00000072864.15	16	15643267	1	0.4461	-13.7813	-45.6809	-332.743	C	T	rs12596141	protein_coding
LIPN	chr10:88766035:C:T:rs10509554	10	88766035	0.286995	2622	ENSG00000204020.5	10	88761406	1	0.445772	1.39498	45.6505	-332.412	C	T	rs10509554	protein_coding
RHD	chr1:25257119:C:G:rs72660908	1	25257119	0.372998	2622	ENSG00000187010.21	1	25272393	1	0.445479	-0.545008	-45.6234	-332.116	C	G	rs72660908	protein_coding
C4B	chr6:32047051:G:A:rs433061	6	32047051	0.0999237	2622	ENSG00000224389.9	6	32014795	1	0.445257	0.474825	45.603	-331.893	G	A	rs433061	protein_coding
PLTP	chr20:45910853:G:C:rs441346	20	45910853	0.452708	2622	ENSG00000100979.15	20	45898621	1	0.445161	-0.678274	-45.5941	-331.795	G	C	rs441346	protein_coding
VSTM1	chr19:54050443:T:C:rs10500316	19	54050443	0.474828	2622	ENSG00000189068.11	19	54040825	1	0.444359	-6.11292	-45.5202	-330.989	T	C	rs10500316	protein_coding
CDC16	chr13:114235244:G:A:rs7331882	13	114235244	0.242182	2622	ENSG00000130177.16	13	114234887	1	0.444181	5.84992	45.5038	-330.81	G	A	rs7331882	protein_coding
AC006504.1	chr19:27788139:AAAGAAGAAG:A:rs141097949	19	27788139	0.155606	2622	ENSG00000261770.1	19	27757184	1	0.444157	0.871973	45.5015	-330.786	AAAGAAGAAG	A	rs141097949	lincRNA
AC239800.1	chr1:143760140:T:C:rs3120751	1	143760140	0.134249	2622	ENSG00000223779.6	1	143745249	1	0.444134	0.014282	45.4994	-330.763	T	C	rs3120751	unprocessed_pseudogene
LPIN2	chr18:3059509:T:C:rs9963424	18	3059509	0.458047	2622	ENSG00000101577.9	18	2916994	1	0.444077	20.2062	45.4942	-330.705	T	C	rs9963424	protein_coding
SCD5	chr4:82804394:A:G:rs4693514	4	82804394	0.206522	2622	ENSG00000145284.12	4	82629539	1	0.443714	-0.617821	-45.4607	-330.34	A	G	rs4693514	protein_coding
FBXW8	chr12:116889122:T:C:rs12311895	12	116889122	0.105645	2622	ENSG00000174989.13	12	116910950	1	0.443432	2.34197	45.4347	-330.056	T	C	rs12311895	protein_coding
AC018804.1	chr2:130166927:C:T:rs10196643	2	130166927	0.167811	2622	ENSG00000227632.2	2	130202312	1	0.442954	0.143415	45.3908	-329.577	C	T	rs10196643	unprocessed_pseudogene
AMDHD1	chr12:95944219:A:G:rs7486703	12	95944219	0.408085	2622	ENSG00000139344.8	12	95943331	1	0.4429	0.384969	45.3858	-329.523	A	G	rs7486703	protein_coding
RFT1	chr3:53077688:T:C:rs1864367	3	53077688	0.451754	2622	ENSG00000163933.10	3	53088483	1	0.442788	-2.08522	-45.3755	-329.411	T	C	rs1864367	protein_coding
ZNF429	chr19:21583371:T:G:rs4809141	19	21583371	0.343631	2622	ENSG00000197013.10	19	21496682	1	0.442767	-2.55513	-45.3736	-329.389	T	G	rs4809141	protein_coding
TMC4	chr19:54173409:C:G:rs653560	19	54173409	0.221014	2622	ENSG00000167608.11	19	54160108	1	0.442757	1.3619	45.3726	-329.379	C	G	rs653560	protein_coding
TRAPPC4	chr11:119023577:A:G:rs569	11	119023577	0.240465	2622	ENSG00000196655.11	11	119018432	1	0.442612	3.39465	45.3593	-329.234	A	G	rs569	protein_coding
ARHGEF19	chr1:16206527:C:T:rs221052	1	16206527	0.261442	2622	ENSG00000142632.17	1	16197854	1	0.442301	-1.57674	-45.3307	-328.922	C	T	rs221052	protein_coding
WASH2P	chr2:113590000:T:C:rs2900687	2	113590000	0.328185	2622	ENSG00000146556.14	2	113588550	1	0.442244	-2.33668	-45.3255	-328.865	T	C	rs2900687	transcribed_unprocessed_pseudogene
AC009093.6	chr16:29285013:A:C:rs28548178	16	29285013	0.361556	2622	ENSG00000277999.1	16	29272220	1	0.441821	-0.391498	-45.2867	-328.441	A	C	rs28548178	lincRNA
HERC2P2	chr15:22580921:T:C:rs201354618	15	22580921	0.225782	2622	ENSG00000276550.4	15	22495570	1	0.441309	-6.11695	-45.2396	-327.928	T	C	rs201354618	transcribed_unprocessed_pseudogene
TRBV7-2	chr7:142353723:T:C:rs2734135	7	142353723	0.322845	2622	ENSG00000282939.1	7	142352819	1	0.441265	-5.36739	-45.2356	-327.885	T	C	rs2734135	TR_V_gene
CBLN3	chr14:24431003:C:G:rs1956905	14	24431003	0.254386	2622	ENSG00000139899.10	14	24426532	1	0.441218	1.34847	45.2313	-327.837	C	G	rs1956905	protein_coding
PPM1F	chr22:21949149:G:C:rs12152192	22	21949149	0.122235	2622	ENSG00000100034.14	22	21919425	1	0.441105	-68.2446	-45.2209	-327.724	G	C	rs12152192	protein_coding
COL18A1	chr21:45479536:C:T:rs9980080	21	45479536	0.238177	2622	ENSG00000182871.15	21	45405137	1	0.440933	-52.8415	-45.2052	-327.552	C	T	rs9980080	protein_coding
AC245060.4	chr22:22297790:G:T:rs11090028	22	22297790	0.418192	2622	ENSG00000272779.1	22	22303224	1	0.440839	1.22375	45.1966	-327.459	G	T	rs11090028	transcribed_unprocessed_pseudogene
SIDT2	chr11:117197788:A:G:rs588534	11	117197788	0.174867	2622	ENSG00000149577.15	11	117178733	1	0.440585	19.7977	45.1733	-327.205	A	G	rs588534	protein_coding
DNAJC15	chr13:43023570:C:T:rs17553284	13	43023570	0.230168	2622	ENSG00000120675.6	13	43023203	1	0.44006	-2.49782	-45.1252	-326.68	C	T	rs17553284	protein_coding
ARL17A	chr17:46095849:T:C:rs74521229	17	46095849	0.213005	2622	ENSG00000185829.17	17	46516702	1	0.43946	1.08111	45.0703	-326.082	T	C	rs74521229	protein_coding
PYGB	chr20:25245556:A:G:rs6132821	20	25245556	0.447941	2622	ENSG00000100994.12	20	25248085	1	0.439402	9.74791	45.0649	-326.023	A	G	rs6132821	protein_coding
PAX8	chr2:113235808:C:G:rs7576384	2	113235808	0.356217	2622	ENSG00000125618.17	2	113215997	1	0.4392	-0.841665	-45.0465	-325.822	C	G	rs7576384	protein_coding
CDO1	chr5:115795209:C:T:rs258736	5	115795209	0.147597	2622	ENSG00000129596.5	5	115804733	1	0.438576	-0.175616	-44.9895	-325.201	C	T	rs258736	protein_coding
MGRN1	chr16:4686079:TTCTGGCTGCGC:T:rs144808025	16	4686079	0.448703	2622	ENSG00000102858.13	16	4616493	1	0.438207	24.3956	44.9557	-324.833	TTCTGGCTGCGC	T	rs144808025	protein_coding
NPPA	chr1:11838171:T:C:rs169158	1	11838171	0.1455	2622	ENSG00000175206.10	1	11845709	1	0.437943	0.0588505	44.9316	-324.57	T	C	rs169158	protein_coding
RDH13	chr19:55063100:G:A:rs1654458	19	55063100	0.17315	2622	ENSG00000160439.16	19	55039108	1	0.436994	-2.57178	-44.8451	-323.627	G	A	rs1654458	protein_coding
USP32P2	chr17:18572316:T:C:rs2656417	17	18572316	0.46701	2622	ENSG00000233327.10	17	18511262	1	0.436963	-2.4061	-44.8423	-323.597	T	C	rs2656417	transcribed_unprocessed_pseudogene
AC005829.2	chr17:46278268:C:A:rs2696531	17	46278268	0.214531	2622	ENSG00000262539.1	17	46259551	1	0.436607	0.0706813	44.8098	-323.243	C	A	rs2696531	processed_pseudogene
UPK3B	chr7:76513555:A:G:rs2286989	7	76513555	0.415141	2622	ENSG00000243566.6	7	76510428	1	0.436198	-1.03334	-44.7726	-322.837	A	G	rs2286989	protein_coding
ZNF559	chr19:9324196:C:T:rs28384491	19	9324196	0.0898169	2622	ENSG00000188321.13	19	9323772	1	0.436006	-4.0858	-44.7551	-322.647	C	T	rs28384491	protein_coding
SPDYC	chr11:65170212:C:T:rs17743381	11	65170212	0.191076	2622	ENSG00000204710.2	11	65170154	1	0.435944	0.659284	44.7494	-322.585	C	T	rs17743381	protein_coding
AGA	chr4:177442224:G:A:rs11131799	4	177442224	0.338291	2622	ENSG00000038002.9	4	177430774	1	0.435872	1.87537	44.7429	-322.514	G	A	rs11131799	protein_coding
TRBV4-2	chr7:142340610:G:A:rs3020837	7	142340610	0.422006	2622	ENSG00000211745.3	7	142345421	1	0.435608	2.26331	44.7189	-322.252	G	A	rs3020837	TR_V_gene
AJ239328.1	chr21:45892890:G:A:rs8132062	21	45892890	0.377193	2622	ENSG00000280604.1	21	45914296	1	0.435446	0.415708	44.7042	-322.092	G	A	rs8132062	sense_overlapping
LIPC	chr15:58478324:C:T:rs7161799	15	58478324	0.0881007	2622	ENSG00000166035.11	15	58410569	1	0.435358	1.24235	44.6962	-322.005	C	T	rs7161799	protein_coding
PI4KAP2	chr22:21468073:C:A:rs192833477	22	21468073	0.0882914	2622	ENSG00000183506.17	22	21473000	1	0.435289	-3.08439	-44.6899	-321.937	C	A	rs192833477	transcribed_unitary_pseudogene
PMS2P5	chr7:74869001:A:G:rs371279862	7	74869001	0.218726	2622	ENSG00000123965.13	7	74894116	1	0.434809	-0.245011	-44.6463	-321.462	A	G	rs371279862	unprocessed_pseudogene
AC092159.4	chr2:677295:C:T:rs3210390	2	677295	0.101449	2622	ENSG00000280360.1	2	687799	1	0.434549	0.0204456	44.6226	-321.204	C	T	rs3210390	TEC
SLC36A1	chr5:151468434:G:A:rs187180	5	151468434	0.38196	2622	ENSG00000123643.13	5	151437046	1	0.4341	-8.95921	-44.5819	-320.761	G	A	rs187180	protein_coding
MUC20	chr3:195728741:T:TC:rs55753834	3	195728741	0.284516	2622	ENSG00000176945.17	3	195720884	1	0.433258	-3.91215	-44.5055	-319.929	T	TC	rs55753834	protein_coding
NLRP2	chr19:54962842:G:A:rs4422092	19	54962842	0.449275	2622	ENSG00000022556.16	19	54953130	1	0.433043	3.79281	44.4861	-319.718	G	A	rs4422092	protein_coding
EEF1DP4	chr7:64829281:CAAGT:C:rs143825833	7	64829281	0.392639	2622	ENSG00000213640.3	7	64862999	1	0.432803	0.159342	44.4643	-319.481	CAAGT	C	rs143825833	processed_pseudogene
IGLV3-13	chr22:22759070:G:T:rs4134484	22	22759070	0.396262	2622	ENSG00000253590.1	22	22762294	1	0.43272	-0.125489	-44.4568	-319.398	G	T	rs4134484	IG_V_pseudogene
AC116562.4	chr4:4158382:C:A:rs35680928	4	4158382	0.0676964	2622	ENSG00000284727.1	4	4048211	1	0.432673	0.0499744	44.4525	-319.352	C	A	rs35680928	transcribed_unprocessed_pseudogene
CDA	chr1:20597837:A:G:rs72649191	1	20597837	0.122998	2622	ENSG00000158825.6	1	20589086	1	0.432056	46.7745	44.3967	-318.745	A	G	rs72649191	protein_coding
FAN1	chr15:30823506:G:C:rs2240101	15	30823506	0.467391	2622	ENSG00000198690.9	15	30903852	1	0.431687	-3.34276	-44.3633	-318.381	G	C	rs2240101	protein_coding
ZYX	chr7:143384849:G:C:rs11772895	7	143384849	0.269069	2622	ENSG00000159840.16	7	143381295	1	0.431664	-123.673	-44.3613	-318.359	G	C	rs11772895	protein_coding
PMS2P2	chr7:75394576:T:G:rs236628	7	75394576	0.278795	2622	ENSG00000278416.1	7	75344015	1	0.431576	-0.0914001	-44.3534	-318.273	T	G	rs236628	unprocessed_pseudogene
GSDMB	chr17:39869916:C:T:rs11655198	17	39869916	0.481312	2622	ENSG00000073605.18	17	39904595	1	0.431404	-5.7296	-44.3378	-318.103	C	T	rs11655198	protein_coding
CARMIL1	chr6:25405803:T:C:rs17317669	6	25405803	0.301869	2622	ENSG00000079691.18	6	25279078	1	0.431239	1.00132	44.3229	-317.941	T	C	rs17317669	protein_coding
WDR97	chr8:144109615:C:A:rs34324679	8	144109615	0.122044	2622	ENSG00000179698.13	8	144107726	1	0.431204	1.26823	44.3197	-317.907	C	A	rs34324679	protein_coding
HBZ	chr16:153255:A:G:rs2461286	16	153255	0.32971	2622	ENSG00000130656.5	16	142728	1	0.431112	-1.15988	-44.3114	-317.816	A	G	rs2461286	protein_coding
IGHV3-64D	chr14:106113590:A:G:rs72693975	14	106113590	0.414378	2622	ENSG00000282639.1	14	106088122	1	0.430449	-0.671736	-44.2515	-317.165	A	G	rs72693975	IG_V_gene
LONP2	chr16:48356601:G:T:rs8053839	16	48356601	0.45042	2622	ENSG00000102910.13	16	48244296	1	0.429953	6.71631	44.2068	-316.678	G	T	rs8053839	protein_coding
AP000812.2	chr11:72139110:CTA:C:rs1278032834	11	72139110	0.0778032	2622	ENSG00000255860.3	11	72172455	1	0.429628	-0.112407	-44.1775	-316.359	CTA	C	rs1278032834	unprocessed_pseudogene
SHMT1	chr17:18365627:T:C:rs651234	17	18365627	0.377956	2622	ENSG00000176974.20	17	18327860	1	0.4291	1.75576	44.1299	-315.842	T	C	rs651234	protein_coding
SEPSECS-AS1	chr4:25160758:G:T:rs73094683	4	25160758	0.0924867	2622	ENSG00000281501.1	4	25160641	1	0.428731	-0.828052	-44.0967	-315.481	G	T	rs73094683	antisense
UGT2A3	chr4:68876081:G:T:rs75215620	4	68876081	0.116133	2622	ENSG00000135220.11	4	68928463	1	0.428692	0.0147496	44.0932	-315.443	G	T	rs75215620	protein_coding
UTP25	chr1:209826712:C:CT:rs35303691	1	209826712	0.444508	2622	ENSG00000117597.18	1	209827972	1	0.428681	-1.86952	-44.0922	-315.432	C	CT	rs35303691	protein_coding
SHKBP1	chr19:40585915:C:G:rs406133	19	40585915	0.468535	2622	ENSG00000160410.15	19	40576853	1	0.42846	68.2254	44.0722	-315.215	C	G	rs406133	protein_coding
AC146944.3	chr5:70494845:G:A:rs201182959	5	70494845	0.194699	2622	ENSG00000253333.1	5	70495100	1	0.42826	-0.0700834	-44.0543	-315.02	G	A	rs201182959	unprocessed_pseudogene
PCGF3	chr4:789526:A:G:rs3775142	4	789526	0.386346	2622	ENSG00000185619.18	4	705748	1	0.427891	-8.68996	-44.0211	-314.66	A	G	rs3775142	protein_coding
ZRSR2	chrX:15799840:A:G:rs5980192	X	15799840	0.275172	2622	ENSG00000169249.12	X	15790472	1	0.427829	-3.73343	-44.0155	-314.599	A	G	rs5980192	protein_coding
AC004847.1	chr7:44949751:C:T:rs6963832	7	44949751	0.0993516	2622	ENSG00000260997.1	7	44958999	1	0.427564	4.73743	43.9917	-314.34	C	T	rs6963832	sense_overlapping
CRYGN	chr7:151438417:C:T:rs12539860	7	151438417	0.375095	2622	ENSG00000127377.9	7	151428835	1	0.427504	0.209262	43.9863	-314.281	C	T	rs12539860	protein_coding
CD55	chr1:207318144:T:C:rs891376	1	207318144	0.280892	2622	ENSG00000196352.15	1	207321376	1	0.427126	29.6589	43.9524	-313.912	T	C	rs891376	protein_coding
NQO2	chr6:3003736:A:G:rs4149358	6	3003736	0.31865	2622	ENSG00000124588.20	6	2987987	1	0.426827	-18.3057	-43.9255	-313.62	A	G	rs4149358	protein_coding
FAM86B3P	chr8:8236056:T:C:rs2945253	8	8236056	0.493326	2622	ENSG00000173295.7	8	8228595	1	0.426332	-0.660533	-43.8811	-313.138	T	C	rs2945253	transcribed_unprocessed_pseudogene
NSG1	chr4:4350658:C:T:rs6414636	4	4350658	0.237986	2622	ENSG00000168824.14	4	4348140	1	0.425023	4.36996	43.7638	-311.863	C	T	rs6414636	protein_coding
TMEM254-AS1	chr10:80078900:A:C:rs3824727	10	80078900	0.104882	2622	ENSG00000230091.6	10	80046860	1	0.4248	0.553512	43.7438	-311.646	A	C	rs3824727	antisense
PF4V1	chr4:73853128:C:G:rs941757	4	73853128	0.296529	2622	ENSG00000109272.4	4	73853296	1	0.424799	-2.09234	-43.7437	-311.645	C	G	rs941757	protein_coding
LILRB3	chr19:54217945:G:A:rs12971973	19	54217945	0.290809	2622	ENSG00000204577.11	19	54216278	1	0.424184	-42.3921	-43.6887	-311.048	G	A	rs12971973	protein_coding
AL031432.2	chr1:25257119:C:G:rs72660908	1	25257119	0.372998	2622	ENSG00000261349.1	1	25266102	1	0.424136	-0.259955	-43.6844	-311.001	C	G	rs72660908	unprocessed_pseudogene
CTC1	chr17:8230957:C:T:rs7503199	17	8230957	0.274981	2622	ENSG00000178971.15	17	8224815	1	0.424094	-12.0562	-43.6806	-310.96	C	T	rs7503199	protein_coding
TMEM191B	chr22:18521430:A:G:rs2542835	22	18521430	0.195652	2622	ENSG00000278558.4	22	18527802	1	0.423873	-0.3391	-43.6609	-310.746	A	G	rs2542835	protein_coding
KRT77	chr12:52661109:A:C:rs1818759	12	52661109	0.0606407	2622	ENSG00000189182.9	12	52689626	1	0.423598	0.350159	43.6363	-310.479	A	C	rs1818759	protein_coding
FPR2	chr19:51764450:G:T:rs17694990	19	51764450	0.377002	2622	ENSG00000171049.9	19	51752026	1	0.423272	38.0247	43.6071	-310.162	G	T	rs17694990	protein_coding
HAUS4	chr14:23004039:C:T:rs8021296	14	23004039	0.204043	2622	ENSG00000092036.18	14	22946228	1	0.423096	13.1513	43.5914	-309.992	C	T	rs8021296	protein_coding
SH3YL1	chr2:264019:C:A:rs7595075	2	264019	0.325133	2622	ENSG00000035115.21	2	217730	1	0.422687	-3.3568	-43.555	-309.596	C	A	rs7595075	protein_coding
KCNMA1	chr10:77552356:C:T:rs816868	10	77552356	0.469108	2622	ENSG00000156113.23	10	76869601	1	0.422493	-0.369989	-43.5376	-309.407	C	T	rs816868	protein_coding
SNX7	chr1:98661649:A:G:rs12723363	1	98661649	0.0335622	2622	ENSG00000162627.17	1	98661701	1	0.422472	-0.247044	-43.5357	-309.387	A	G	rs12723363	protein_coding
MYCBPAP	chr17:50508193:T:C:rs73351675	17	50508193	0.453471	2622	ENSG00000136449.14	17	50508384	1	0.422241	-0.264062	-43.5152	-309.164	T	C	rs73351675	protein_coding
TRGV5	chr7:38347475:G:A:rs60306481	7	38347475	0.24733	2622	ENSG00000211697.4	7	38349355	1	0.421995	0.700927	43.4932	-308.926	G	A	rs60306481	TR_V_gene
ADCY10P1	chr6:41137983:A:C:rs72856290	6	41137983	0.111556	2622	ENSG00000161912.18	6	41101022	1	0.421895	3.35188	43.4843	-308.829	A	C	rs72856290	transcribed_unprocessed_pseudogene
NBR2	chr17:43138657:G:C:rs2292595	17	43138657	0.318268	2622	ENSG00000198496.11	17	43125610	1	0.421733	-0.918564	-43.4699	-308.673	G	C	rs2292595	bidirectional_promoter_lncRNA
PLCXD1	chrX:281825:T:C:rs28728224	X	281825	0.265637	2622	ENSG00000182378.14	X	276322	1	0.42156	6.79975	43.4544	-308.505	T	C	rs28728224	protein_coding
HLA-F	chr6:29723313:T:A:rs1362125	6	29723313	0.448322	2622	ENSG00000204642.14	6	29722775	1	0.421052	-68.7965	-43.4092	-308.014	T	A	rs1362125	protein_coding
HPCAL4	chr1:39691836:A:C:rs784190	1	39691836	0.389969	2622	ENSG00000116983.13	1	39678648	1	0.421042	2.81856	43.4083	-308.004	A	C	rs784190	protein_coding
EMBP1	chr1:122504738:C:G:rs1421008520	1	122504738	0.383295	2622	ENSG00000231752.6	1	121519112	1	0.420758	-2.1068	-43.383	-307.73	C	G	rs1421008520	transcribed_unprocessed_pseudogene
NDST1	chr5:150488763:G:A:rs12519827	5	150488763	0.100877	2622	ENSG00000070614.15	5	150485818	1	0.42063	-31.5517	-43.3716	-307.606	G	A	rs12519827	protein_coding
AC068152.1	chr17:47029169:T:C:rs146498205	17	47029169	0.106789	2622	ENSG00000262879.5	17	46984045	1	0.42055	0.695082	43.3645	-307.529	T	C	rs146498205	processed_transcript
MFSD14B	chr9:94354060:A:C:rs28784720	9	94354060	0.0448131	2622	ENSG00000148110.15	9	94374551	1	0.42054	21.5409	43.3637	-307.52	A	C	rs28784720	protein_coding
ANKRD36BP2	chr2:88831873:G:A:rs115975731	2	88831873	0.0276506	2622	ENSG00000230006.7	2	88765807	1	0.420273	2.34734	43.3399	-307.262	G	A	rs115975731	transcribed_unprocessed_pseudogene
TSKS	chr19:49761973:C:T:rs1273634	19	49761973	0.315408	2622	ENSG00000126467.11	19	49739753	1	0.42027	0.610126	43.3396	-307.26	C	T	rs1273634	protein_coding
FANCA	chr16:89765102:C:A:rs2159116	16	89765102	0.176011	2622	ENSG00000187741.15	16	89737549	1	0.420192	-5.32999	-43.3327	-307.184	C	A	rs2159116	protein_coding
POU2F3	chr11:120229082:C:T:rs2465654	11	120229082	0.0768497	2622	ENSG00000137709.10	11	120236640	1	0.420059	0.0646072	43.3208	-307.056	C	T	rs2465654	protein_coding
CCZ1	chr7:6845133:A:C:rs4476910	7	6845133	0.463196	2622	ENSG00000122674.11	7	5898725	1	0.41949	2.05217	43.2703	-306.508	A	C	rs4476910	protein_coding
TMEM204	chr16:1533633:T:C:rs8048206	16	1533633	0.143211	2622	ENSG00000131634.14	16	1528688	1	0.419223	11.5068	43.2465	-306.25	T	C	rs8048206	protein_coding
AP000757.1	chr11:117836227:C:G:rs73018483	11	117836227	0.161327	2622	ENSG00000254528.7	11	117833719	1	0.418733	0.658719	43.203	-305.778	C	G	rs73018483	antisense
DDT	chr22:23924539:T:C:rs5751775	22	23924539	0.424676	2622	ENSG00000099977.14	22	23971365	1	0.418523	1.97369	43.1844	-305.577	T	C	rs5751775	protein_coding
LRRC23	chr12:6904912:C:G:rs2239163	12	6904912	0.303204	2622	ENSG00000010626.15	12	6873569	1	0.418342	0.791618	43.1683	-305.402	C	G	rs2239163	protein_coding
NFE2L3	chr7:26106443:C:G:rs916964	7	26106443	0.221205	2622	ENSG00000050344.9	7	26152198	1	0.417447	-1.69184	-43.089	-304.542	C	G	rs916964	protein_coding
TRBV7-3	chr7:142382557:G:A:rs2734092	7	142382557	0.264683	2622	ENSG00000211714.3	7	142384329	1	0.417389	1.67772	43.0839	-304.487	G	A	rs2734092	TR_V_gene
LINC02520	chr6:37518918:T:C:rs1757175	6	37518918	0.327994	2622	ENSG00000204110.6	6	37507348	1	0.417051	-0.0928945	-43.0539	-304.163	T	C	rs1757175	lincRNA
TRIM63	chr1:26106594:ATTTT:A:rs71805753	1	26106594	0.183257	2622	ENSG00000158022.6	1	26051304	1	0.416545	0.0239525	43.0092	-303.678	ATTTT	A	rs71805753	protein_coding
H6PD	chr1:9234724:CCGCCCCCGCCGCGCG:C:rs542797762	1	9234724	0.475973	2622	ENSG00000049239.12	1	9234775	1	0.416496	-9.46379	-43.0048	-303.631	CCGCCCCCGCCGCGCG	C	rs542797762	protein_coding
OR52K3P	chr11:4472601:G:A:rs890417	11	4472601	0.318268	2622	ENSG00000225101.6	11	4393783	1	0.416267	-7.47838	-42.9846	-303.411	G	A	rs890417	transcribed_unprocessed_pseudogene
THBS3	chr1:155208991:T:A:rs760077	1	155208991	0.413425	2622	ENSG00000169231.13	1	155195588	1	0.415868	-3.86439	-42.9493	-303.029	T	A	rs760077	protein_coding
SNAP29	chr22:20707476:C:T:rs6003999	22	20707476	0.393211	2622	ENSG00000099940.12	22	20859007	1	0.415828	3.26011	42.9457	-302.99	C	T	rs6003999	protein_coding
FCRL5	chr1:157566234:C:T:rs1581997	1	157566234	0.231884	2622	ENSG00000143297.19	1	157513377	1	0.41551	16.539	42.9177	-302.686	C	T	rs1581997	protein_coding
SMG1P7	chr16:70251998:A:G:rs4985407	16	70251998	0.486842	2622	ENSG00000261556.9	16	70219574	1	0.41494	-1.19037	-42.8673	-302.141	A	G	rs4985407	transcribed_unprocessed_pseudogene
AC107068.1	chr4:47908926:G:A:rs28395298	4	47908926	0.287185	2622	ENSG00000259959.1	4	47840122	1	0.41456	0.71612	42.8338	-301.778	G	A	rs28395298	lincRNA
HLA-A	chr6:29939036:G:T:rs9368615	6	29939036	0.320175	2622	ENSG00000206503.13	6	29941260	1	0.414402	427.453	42.8198	-301.627	G	T	rs9368615	protein_coding
PLB1	chr2:28454219:G:C:rs11127152	2	28454219	0.299199	2622	ENSG00000163803.13	2	28457145	1	0.414351	-12.1817	-42.8153	-301.578	G	C	rs11127152	protein_coding
CNGA4	chr11:6235438:A:G:rs77094397	11	6235438	0.0268879	2622	ENSG00000132259.12	11	6234765	1	0.413934	0.568855	42.7786	-301.181	A	G	rs77094397	protein_coding
CMTM8	chr3:32245299:G:A:rs7632486	3	32245299	0.187834	2622	ENSG00000170293.9	3	32238679	1	0.413825	-0.761951	-42.7689	-301.076	G	A	rs7632486	protein_coding
CUBN	chr10:17191917:C:T:rs7912064	10	17191917	0.326087	2622	ENSG00000107611.15	10	16823966	1	0.413723	1.75652	42.7599	-300.979	C	T	rs7912064	protein_coding
WDR25	chr14:100377141:G:A:rs12892212	14	100377141	0.499428	2622	ENSG00000176473.13	14	100376418	1	0.413391	1.0989	42.7307	-300.662	G	A	rs12892212	protein_coding
SUMF1	chr3:4362134:T:C:rs35083095	3	4362134	0.495995	2622	ENSG00000144455.14	3	3700814	1	0.413056	-2.6487	-42.7012	-300.343	T	C	rs35083095	protein_coding
SURF6	chr9:133330295:G:A:rs877560	9	133330295	0.327994	2622	ENSG00000148296.7	9	133328776	1	0.412978	-3.37714	-42.6943	-300.269	G	A	rs877560	protein_coding
TNNT1	chr19:55158504:C:G:rs10422978	19	55158504	0.179062	2622	ENSG00000105048.17	19	55132698	1	0.412827	2.9584	42.681	-300.124	C	G	rs10422978	protein_coding
LINC01252	chr12:10986084:C:T:rs10772397	12	10986084	0.389397	2622	ENSG00000247157.6	12	11548030	1	0.412574	-0.268447	-42.6587	-299.884	C	T	rs10772397	lincRNA
FAM106A	chr17:18572316:T:C:rs2656417	17	18572316	0.46701	2622	ENSG00000273018.6	17	18511221	1	0.41254	-1.35551	-42.6557	-299.851	T	C	rs2656417	processed_transcript
RAB11FIP4	chr17:31494594:C:G:rs72815694	17	31494594	0.0451945	2622	ENSG00000131242.18	17	31391675	1	0.411997	-30.1566	-42.6079	-299.334	C	G	rs72815694	protein_coding
YBEY	chr21:46326968:A:G:rs4819238	21	46326968	0.148932	2622	ENSG00000182362.14	21	46286342	1	0.411969	-1.61238	-42.6055	-299.308	A	G	rs4819238	protein_coding
SH3BP1	chr22:37633716:A:G:rs12710562	22	37633716	0.205568	2622	ENSG00000100092.22	22	37634654	1	0.411936	24.1082	42.6027	-299.277	A	G	rs12710562	protein_coding
CFAP97D2	chr13:114158885:G:A:rs73570846	13	114158885	0.173532	2622	ENSG00000283361.2	13	114154691	1	0.411769	0.840484	42.588	-299.118	G	A	rs73570846	protein_coding
BIRC7	chr20:63225119:T:C:rs75824619	20	63225119	0.10431	2622	ENSG00000101197.13	20	63235883	1	0.411632	0.324314	42.5759	-298.988	T	C	rs75824619	protein_coding
AHI1	chr6:135497759:C:A:rs13197384	6	135497759	0.341342	2622	ENSG00000135541.21	6	135283532	1	0.411343	-0.560923	-42.5505	-298.713	C	A	rs13197384	protein_coding
CHI3L2	chr1:111223049:C:A:rs79561756	1	111223049	0.113272	2622	ENSG00000064886.14	1	111200771	1	0.411091	6.50409	42.5284	-298.473	C	A	rs79561756	protein_coding
MGST3	chr1:165630909:G:A:rs4147592	1	165630909	0.495233	2622	ENSG00000143198.13	1	165631213	1	0.411009	-2.95771	-42.5212	-298.396	G	A	rs4147592	protein_coding
NPIPA5	chr16:15036083:C:T:rs3198697	16	15036083	0.436499	2622	ENSG00000183793.13	16	15363624	1	0.410895	1.10284	42.5112	-298.287	C	T	rs3198697	protein_coding
HOXB2	chr17:48502428:T:A:rs1022088	17	48502428	0.379863	2622	ENSG00000173917.10	17	48540894	1	0.410761	1.69081	42.4994	-298.16	T	A	rs1022088	protein_coding
DCXR	chr17:82037444:A:G:rs113680823	17	82037444	0.117277	2622	ENSG00000169738.7	17	82035136	1	0.410612	6.1515	42.4863	-298.019	A	G	rs113680823	protein_coding
FCN1	chr9:134917115:C:A:rs12377780	9	134917115	0.324752	2622	ENSG00000085265.11	9	134903232	1	0.410597	188.52	42.485	-298.005	C	A	rs12377780	protein_coding
HLA-K	chr6:29825813:A:G:rs1736938	6	29825813	0.499237	2622	ENSG00000230795.3	6	29926459	1	0.410258	-0.712697	-42.4552	-297.683	A	G	rs1736938	unprocessed_pseudogene
SERF1A	chr5:71012424:C:T:rs28409706	5	71012424	0.268307	2622	ENSG00000172058.15	5	70900665	1	0.410181	-0.131296	-42.4485	-297.61	C	T	rs28409706	protein_coding
SLIT1	chr10:97216714:G:T:rs4917762	10	97216714	0.393974	2622	ENSG00000187122.17	10	96998038	1	0.409292	-0.669245	-42.3705	-296.767	G	T	rs4917762	protein_coding
AC040970.1	chr8:141129088:C:T:rs3739231	8	141129088	0.462815	2622	ENSG00000253210.1	8	141126044	1	0.409249	-0.410402	-42.3668	-296.727	C	T	rs3739231	antisense
THAP7-AS1	chr22:21002603:AAGAC:A:rs66918515	22	21002603	0.20595	2622	ENSG00000230513.1	22	21001886	1	0.409172	-0.526016	-42.36	-296.654	AAGAC	A	rs66918515	antisense
AL031281.3	chr1:22025615:C:T:rs11801382	1	22025615	0.246949	2622	ENSG00000285794.1	1	22030527	1	0.408898	0.58119	42.336	-296.394	C	T	rs11801382	transcribed_processed_pseudogene
AGAP7P	chr10:46092644:C:T:rs2611475	10	46092644	0.499047	2622	ENSG00000264204.2	10	46109621	1	0.408898	3.93906	42.336	-296.394	C	T	rs2611475	unprocessed_pseudogene
AC018638.4	chr7:128592588:A:G:rs28505422	7	128592588	0.422387	2622	ENSG00000243302.3	7	128651185	1	0.408407	-3.51509	-42.293	-295.93	A	G	rs28505422	processed_pseudogene
ZADH2	chr18:75202325:G:A:rs7230037	18	75202325	0.389397	2622	ENSG00000180011.7	18	75195113	1	0.408129	-3.52419	-42.2687	-295.668	G	A	rs7230037	protein_coding
AC090114.2	chr7:128671080:C:T:rs6973969	7	128671080	0.305301	2622	ENSG00000273270.1	7	128524016	1	0.40785	-1.16571	-42.2443	-295.404	C	T	rs6973969	lincRNA
PISD	chr22:31645069:C:T:rs5753741	22	31645069	0.481503	2622	ENSG00000241878.11	22	31618491	1	0.407511	24.8513	42.2146	-295.083	C	T	rs5753741	protein_coding
ANXA5	chr4:121690130:G:A:rs6857766	4	121690130	0.213768	2622	ENSG00000164111.15	4	121667946	1	0.407275	25.7456	42.1941	-294.861	G	A	rs6857766	protein_coding
GCC2	chr2:108429182:T:C:rs2139809	2	108429182	0.441266	2622	ENSG00000135968.20	2	108448561	1	0.406339	4.36608	42.1123	-293.978	T	C	rs2139809	protein_coding
BEAN1-AS1	chr16:66563026:G:GT:rs16970050	16	66563026	0.0282227	2622	ENSG00000261656.5	16	66469796	1	0.406284	1.17978	42.1075	-293.926	G	GT	rs16970050	antisense
DNAJB6	chr7:157352780:T:C:rs12668458	7	157352780	0.472349	2622	ENSG00000105993.15	7	157335381	1	0.406186	7.77197	42.099	-293.834	T	C	rs12668458	protein_coding
SLC26A5	chr7:103447203:C:A:rs76384845	7	103447203	0.0430969	2622	ENSG00000170615.14	7	103352730	1	0.406134	0.210081	42.0944	-293.785	C	A	rs76384845	protein_coding
SLC22A16	chr6:110476011:C:G:rs2428188	6	110476011	0.108505	2622	ENSG00000004809.14	6	110424687	1	0.406122	-0.974687	-42.0934	-293.774	C	G	rs2428188	protein_coding
ZNF185	chrX:152924835:C:T:rs7060873	X	152924835	0.214912	2622	ENSG00000147394.18	X	152914442	1	0.406106	13.1855	42.0919	-293.758	C	T	rs7060873	protein_coding
TAMM41	chr3:11808893:G:T:rs6442289	3	11808893	0.426773	2622	ENSG00000144559.10	3	11790442	1	0.40522	-1.16115	-42.0147	-292.924	G	T	rs6442289	protein_coding
RNASE6	chr14:20710829:T:A:rs8003799	14	20710829	0.4754	2622	ENSG00000169413.3	14	20781268	1	0.404531	-9.2519	-41.9546	-292.277	T	A	rs8003799	protein_coding
FBXO2	chr1:11654311:T:G:rs2272983	1	11654311	0.204805	2622	ENSG00000116661.11	1	11637018	1	0.40421	-1.09326	-41.9267	-291.976	T	G	rs2272983	protein_coding
AL583722.1	chr14:104683088:C:T:rs778598990	14	104683088	0.126812	2622	ENSG00000256050.2	14	104681146	1	0.404206	0.219624	41.9263	-291.971	C	T	rs778598990	lincRNA
ZNF890P	chr7:5131777:C:T:rs111526438	7	5131777	0.333715	2622	ENSG00000159904.11	7	5121239	1	0.404195	0.736523	41.9254	-291.962	C	T	rs111526438	transcribed_unprocessed_pseudogene
DDX12P	chr12:9413869:A:G:rs7967859	12	9413869	0.386537	2622	ENSG00000214826.5	12	9418673	1	0.40399	0.740524	41.9075	-291.769	A	G	rs7967859	unprocessed_pseudogene
ACAD9	chr3:128851315:A:C:rs62274462	3	128851315	0.00953471	2622	ENSG00000177646.19	3	128879596	1	0.403955	11.4475	41.9045	-291.736	A	C	rs62274462	protein_coding
LINC01963	chr2:216205334:G:A:rs4987039	2	216205334	0.0381388	2622	ENSG00000260804.3	2	216217045	1	0.403679	3.84335	41.8805	-291.477	G	A	rs4987039	lincRNA
NUTM2B	chr10:79854257:C:T:rs10749181	10	79854257	0.450801	2622	ENSG00000188199.10	10	79703227	1	0.403207	0.352094	41.8394	-291.034	C	T	rs10749181	protein_coding
CRYZ	chr1:74733615:C:G:rs28568334	1	74733615	0.320366	2622	ENSG00000116791.14	1	74705482	1	0.403157	-1.57073	-41.8351	-290.988	C	G	rs28568334	protein_coding
CCR3	chr3:46247622:G:A:rs55842014	3	46247622	0.360603	2622	ENSG00000183625.15	3	46163604	1	0.403022	18.252	41.8234	-290.861	G	A	rs55842014	protein_coding
TRBV4-1	chr7:142313134:G:C:rs2003790	7	142313134	0.439931	2622	ENSG00000211710.3	7	142313184	1	0.402977	1.68842	41.8194	-290.819	G	C	rs2003790	TR_V_gene
AC013264.1	chr2:197310455:G:C:rs112572902	2	197310455	0.36537	2622	ENSG00000231621.1	2	197197991	1	0.402805	0.356783	41.8045	-290.657	G	C	rs112572902	antisense
AC005580.1	chr19:28390909:A:G:rs8107526	19	28390909	0.199275	2622	ENSG00000267320.5	19	28316705	1	0.402741	-0.0156538	-41.799	-290.598	A	G	rs8107526	lincRNA
PNMA6B	chrX:153167677:G:T:rs12556948	X	153167677	0.422197	2622	ENSG00000268883.2	X	153075769	1	0.402393	0.0915372	41.7687	-290.272	G	T	rs12556948	unprocessed_pseudogene
NBPF13P	chr1:147043516:G:T:rs594655	1	147043516	0.32685	2622	ENSG00000227242.4	1	147019656	1	0.40222	0.617883	41.7537	-290.11	G	T	rs594655	unprocessed_pseudogene
PRKXP1	chr15:100553922:T:C:rs12904576	15	100553922	0.399314	2622	ENSG00000259205.2	15	100553529	1	0.402053	-0.506643	-41.7392	-289.954	T	C	rs12904576	processed_pseudogene
SETD9	chr5:56909530:A:G:rs185220	5	56909530	0.157704	2622	ENSG00000155542.11	5	56909260	1	0.401858	0.567679	41.7223	-289.772	A	G	rs185220	protein_coding
AL157394.2	chr10:88994850:T:C:rs7897395	10	88994850	0.491991	2622	ENSG00000286116.1	10	88990045	1	0.40145	-0.494077	-41.6869	-289.39	T	C	rs7897395	antisense
PPFIBP2	chr11:7527192:G:A:rs7126061	11	7527192	0.382151	2622	ENSG00000166387.13	11	7513298	1	0.401429	3.28155	41.6851	-289.371	G	A	rs7126061	protein_coding
DSP	chr6:7443557:CTCTA:C:rs144769025	6	7443557	0.426011	2622	ENSG00000096696.14	6	7541617	1	0.401268	1.41262	41.6711	-289.22	CTCTA	C	rs144769025	protein_coding
AC091132.4	chr17:46095849:T:C:rs74521229	17	46095849	0.213005	2622	ENSG00000267198.1	17	45545804	1	0.400825	0.278364	41.6327	-288.806	T	C	rs74521229	lincRNA
MILR1	chr17:64448998:C:T:rs6504230	17	64448998	0.477879	2622	ENSG00000271605.6	17	64449037	1	0.400823	-3.71725	-41.6325	-288.804	C	T	rs6504230	protein_coding
VPS53	chr17:528124:T:G:rs4968120	17	528124	0.44222	2622	ENSG00000141252.20	17	508668	1	0.400424	-6.50487	-41.5979	-288.432	T	G	rs4968120	protein_coding
AC008894.2	chr19:16139110:G:A:rs138188218	19	16139110	0.0337529	2622	ENSG00000269243.1	19	16123661	1	0.400417	0.679428	41.5973	-288.425	G	A	rs138188218	antisense
EXOSC6	chr16:70251998:A:G:rs4985407	16	70251998	0.486842	2622	ENSG00000223496.3	16	70246778	1	0.40025	-2.42794	-41.5829	-288.27	A	G	rs4985407	protein_coding
C17orf51	chr17:21543169:G:A:rs62050500	17	21543169	0.0680778	2622	ENSG00000212719.11	17	21428381	1	0.400247	2.54691	41.5826	-288.267	G	A	rs62050500	protein_coding
CASP8	chr2:201286716:G:C:rs3185378	2	201286716	0.366323	2622	ENSG00000064012.21	2	201233443	1	0.400055	22.4502	41.5659	-288.087	G	C	rs3185378	protein_coding
RGPD8	chr2:112434559:G:A:rs6542056	2	112434559	0.14836	2622	ENSG00000169629.11	2	112370092	1	0.400029	-0.692056	-41.5637	-288.063	G	A	rs6542056	protein_coding
LINS1	chr15:100573543:C:T:rs2062816	15	100573543	0.477307	2622	ENSG00000140471.17	15	100559369	1	0.400004	-2.34717	-41.5616	-288.04	C	T	rs2062816	protein_coding
TSTD3	chr6:99523553:A:G:rs9402863	6	99523553	0.403509	2622	ENSG00000279170.2	6	99520693	1	0.399877	-0.562073	-41.5506	-287.922	A	G	rs9402863	protein_coding
TPM2	chr9:35689952:A:T:rs3793538	9	35689952	0.290809	2622	ENSG00000198467.14	9	35681992	1	0.399582	-4.40784	-41.525	-287.647	A	T	rs3793538	protein_coding
CEACAM4	chr19:41619287:C:T:rs1041994	19	41619287	0.32704	2622	ENSG00000105352.10	19	41618971	1	0.399581	-13.4798	-41.5249	-287.646	C	T	rs1041994	protein_coding
LGALSL	chr2:64273881:G:T:rs34354460	2	64273881	0.139207	2622	ENSG00000119862.13	2	64453969	1	0.399073	5.85202	41.481	-287.173	G	T	rs34354460	protein_coding
AC136475.5	chr11:325249:A:G:rs7931303	11	325249	0.314836	2622	ENSG00000255328.1	11	327171	1	0.399033	2.31144	41.4776	-287.136	A	G	rs7931303	lincRNA
TMEM9B-AS1	chr11:8965891:C:T:rs2568092	11	8965891	0.202708	2622	ENSG00000254860.5	11	8964675	1	0.39903	0.437885	41.4773	-287.133	C	T	rs2568092	antisense
AC136475.1	chr11:324170:A:G:rs11246065	11	324170	0.352593	2622	ENSG00000251661.3	11	318640	1	0.39854	1.73458	41.4349	-286.677	A	G	rs11246065	antisense
AC079325.1	chr17:74567547:G:A:rs59362027	17	74567547	0.110603	2622	ENSG00000236770.1	17	74549399	1	0.397933	0.052406	41.3825	-286.112	G	A	rs59362027	unprocessed_pseudogene
CSTB	chr21:43776442:CGCGCGGGGCGGG:C:rs775594353	21	43776442	0.305492	2622	ENSG00000160213.7	21	43772511	1	0.397701	-11.175	-41.3624	-285.897	CGCGCGGGGCGGG	C	rs775594353	protein_coding
ITGAX	chr16:31354695:A:G:rs11150614	16	31354695	0.292906	2622	ENSG00000140678.16	16	31355134	1	0.397551	142.759	41.3495	-285.758	A	G	rs11150614	protein_coding
CTSH	chr15:78944951:C:T:rs2289702	15	78944951	0.104119	2622	ENSG00000103811.16	15	78921058	1	0.39734	-29.526	-41.3313	-285.562	C	T	rs2289702	protein_coding
C2orf27A	chr2:131682500:G:C:rs6720375	2	131682500	0.416857	2622	ENSG00000197927.12	2	131722375	1	0.397124	0.142951	41.3127	-285.361	G	C	rs6720375	transcribed_unprocessed_pseudogene
CYB5R2	chr11:7670820:G:C:rs12577557	11	7670820	0.157704	2622	ENSG00000166394.15	11	7665100	1	0.396984	0.475328	41.3005	-285.231	G	C	rs12577557	protein_coding
IGHV1-69-2	chr14:106744519:G:T:rs1270717317	14	106744519	0.360793	2622	ENSG00000281990.1	14	106737110	1	0.396884	-0.129301	-41.2919	-285.138	G	T	rs1270717317	IG_V_gene
DTX2	chr7:76505116:C:A:rs7807719	7	76505116	0.410946	2622	ENSG00000091073.19	7	76461676	1	0.396407	-4.55839	-41.2508	-284.696	C	A	rs7807719	protein_coding
GHRLOS	chr3:10279284:T:A:rs1063429	3	10279284	0.499809	2622	ENSG00000240288.7	3	10285754	1	0.39617	-0.773271	-41.2304	-284.477	T	A	rs1063429	antisense
AP000345.2	chr22:23646070:T:C:rs6003820	22	23646070	0.3791	2622	ENSG00000272733.1	22	23580880	1	0.396155	-0.267403	-41.2291	-284.463	T	C	rs6003820	lincRNA
AL021155.2	chr1:11909787:A:G:rs12410058	1	11909787	0.134058	2622	ENSG00000285646.1	1	11908147	1	0.396074	0.113442	41.2221	-284.388	A	G	rs12410058	lincRNA
ADGRE2	chr19:14776447:T:G:rs2286361	19	14776447	0.440694	2622	ENSG00000127507.18	19	14732392	1	0.395235	-40.5671	-41.1499	-283.611	T	G	rs2286361	protein_coding
C9orf78	chr9:129825949:C:G:rs1590705	9	129825949	0.263158	2622	ENSG00000136819.15	9	129827290	1	0.39508	-26.0489	-41.1365	-283.468	C	G	rs1590705	protein_coding
AC005537.1	chr7:43072098:A:AAGGAGAGGG:rs200078405	7	43072098	0.0665523	2622	ENSG00000232006.8	7	42954135	1	0.394861	0.0164727	41.1176	-283.265	A	AAGGAGAGGG	rs200078405	lincRNA
TENM1	chrX:125294004:G:A:rs28473009	X	125294004	0.360793	2622	ENSG00000009694.13	X	124375903	1	0.394312	-1.05167	-41.0704	-282.757	G	A	rs28473009	protein_coding
AGAP10P	chr10:46108823:C:T:rs61850098	10	46108823	0.407132	2622	ENSG00000230869.1	10	45678692	1	0.394008	-0.387241	-41.0443	-282.477	C	T	rs61850098	unprocessed_pseudogene
AL139384.1	chr13:112688892:A:G:rs2274774	13	112688892	0.496758	2622	ENSG00000274922.1	13	112686769	1	0.393298	-0.848636	-40.9833	-281.822	A	G	rs2274774	lincRNA
TMEM50A	chr1:25257119:C:G:rs72660908	1	25257119	0.372998	2622	ENSG00000183726.11	1	25338317	1	0.39321	-10.6438	-40.9758	-281.741	C	G	rs72660908	protein_coding
AC005082.1	chr7:23178941:C:A:rs858250	7	23178941	0.0398551	2622	ENSG00000226816.3	7	23205787	1	0.393089	1.11169	40.9654	-281.629	C	A	rs858250	lincRNA
AC005586.2	chr7:150328278:A:C:rs4395803	7	150328278	0.259725	2622	ENSG00000261305.2	7	150337483	1	0.392992	0.172745	40.957	-281.54	A	C	rs4395803	sense_overlapping
AL606534.4	chr1:243098829:C:G:rs806232	1	243098829	0.272311	2622	ENSG00000253326.2	1	243054861	1	0.392234	0.165461	40.8919	-280.841	C	G	rs806232	processed_pseudogene
TBC1D3	chr17:38186838:T:C:rs1334867425	17	38186838	0.0503432	2622	ENSG00000274611.3	17	38181659	1	0.392088	-0.0292092	-40.8795	-280.707	T	C	rs1334867425	protein_coding
DNAAF3	chr19:55160006:C:T:rs891187	19	55160006	0.179443	2622	ENSG00000167646.13	19	55158661	1	0.391615	0.163933	40.8389	-280.271	C	T	rs891187	protein_coding
NME4	chr16:397561:A:T:rs77371232	16	397561	0.398741	2622	ENSG00000103202.13	16	396725	1	0.391387	3.90167	40.8194	-280.062	A	T	rs77371232	protein_coding
AL035446.1	chr6:140898401:A:G:rs12525110	6	140898401	0.240084	2622	ENSG00000234147.1	6	140845958	1	0.390986	0.102009	40.785	-279.693	A	G	rs12525110	lincRNA
TEF	chr22:41383069:T:A:rs3788584	22	41383069	0.23627	2622	ENSG00000167074.15	22	41367333	1	0.390928	2.19402	40.7801	-279.641	T	A	rs3788584	protein_coding
GAA	chr17:80102793:A:C:rs12450199	17	80102793	0.396262	2622	ENSG00000171298.13	17	80101556	1	0.39075	-26.4689	-40.7648	-279.477	A	C	rs12450199	protein_coding
MTHFR	chr1:11790946:G:C:rs3818762	1	11790946	0.252479	2622	ENSG00000177000.12	1	11785723	1	0.390578	7.9036	40.7501	-279.319	G	C	rs3818762	protein_coding
AC005077.4	chr7:76173551:T:C:rs4728586	7	76173551	0.287757	2622	ENSG00000230882.1	7	76071469	1	0.390158	0.0819378	40.7141	-278.933	T	C	rs4728586	processed_pseudogene
AC006001.2	chr7:66695292:G:A:rs2659909	7	66695292	0.454043	2622	ENSG00000226824.6	7	66654538	1	0.389927	-0.163839	-40.6944	-278.721	G	A	rs2659909	sense_intronic
S100B	chr21:46543236:A:G:rs11701571	21	46543236	0.237223	2622	ENSG00000160307.10	21	46598604	1	0.389783	3.51857	40.682	-278.589	A	G	rs11701571	protein_coding
SCGB3A2	chr5:147867197:A:T:rs12522927	5	147867197	0.484172	2622	ENSG00000164265.9	5	147870682	1	0.389737	0.193315	40.6781	-278.547	A	T	rs12522927	protein_coding
AC068722.2	chr15:45705731:G:A:rs8033148	15	45705731	0.463577	2622	ENSG00000273972.1	15	45702640	1	0.389338	-0.202463	-40.644	-278.182	G	A	rs8033148	lincRNA
AC090181.1	chr15:77064970:G:C:rs33931897	15	77064970	0.398169	2622	ENSG00000259652.1	15	77043680	1	0.388953	0.172259	40.6111	-277.829	G	C	rs33931897	lincRNA
AC084781.1	chr15:58478324:C:T:rs7161799	15	58478324	0.0881007	2622	ENSG00000277229.1	15	58454327	1	0.38856	0.17288	40.5776	-277.469	C	T	rs7161799	sense_intronic
DDO	chr6:110414427:A:G:rs3757351	6	110414427	0.402365	2622	ENSG00000203797.10	6	110391771	1	0.388376	0.346169	40.5619	-277.301	A	G	rs3757351	protein_coding
TMEM50B	chr21:33449384:G:C:rs1044213	21	33449384	0.458238	2622	ENSG00000142188.17	21	33432485	1	0.38829	-4.76874	-40.5545	-277.222	G	C	rs1044213	protein_coding
AC141586.3	chr16:2661367:A:G:rs3088156	16	2661367	0.351831	2622	ENSG00000261093.1	16	2597881	1	0.388147	0.162008	40.5423	-277.091	A	G	rs3088156	antisense
KCNN4	chr19:43777746:G:A:rs11879798	19	43777746	0.355263	2622	ENSG00000104783.13	19	43766533	1	0.38806	6.90388	40.5349	-277.012	G	A	rs11879798	protein_coding
H1F0	chr22:37803943:T:C:rs5756825	22	37803943	0.455378	2622	ENSG00000189060.5	22	37805093	1	0.387834	-7.02185	-40.5155	-276.804	T	C	rs5756825	protein_coding
TBC1D3L	chr17:38251052:T:G:rs62075976	17	38251052	0.140351	2622	ENSG00000274512.5	17	37977972	1	0.387546	4.5678	40.491	-276.542	T	G	rs62075976	protein_coding
TBC1D9B	chr5:179907857:A:G:rs185073	5	179907857	0.109649	2622	ENSG00000197226.12	5	179862066	1	0.387056	15.8224	40.4492	-276.094	A	G	rs185073	protein_coding
DHX40P1	chr17:59588307:G:A:rs2697388	17	59588307	0.246377	2622	ENSG00000266992.1	17	59976009	1	0.38695	0.0938314	40.4402	-275.998	G	A	rs2697388	transcribed_unprocessed_pseudogene
LINC02193	chr16:90207067:C:T:rs201960683	16	90207067	0.233982	2622	ENSG00000260923.6	16	90173217	1	0.386856	1.35141	40.4321	-275.911	C	T	rs201960683	lincRNA
RDH5	chr12:55721801:C:T:rs3138142	12	55721801	0.221587	2622	ENSG00000135437.9	12	55720367	1	0.386451	-1.07887	-40.3976	-275.542	C	T	rs3138142	protein_coding
AC067838.1	chr8:33490586:G:A:rs2732275	8	33490586	0.3955	2622	ENSG00000272338.2	8	33360839	1	0.386291	-0.234178	-40.3841	-275.397	G	A	rs2732275	lincRNA
ESRG	chr3:54621336:C:G:rs55779022	3	54621336	0.220061	2622	ENSG00000265992.1	3	54632122	1	0.385899	0.698222	40.3507	-275.039	C	G	rs55779022	sense_intronic
GEMIN8	chrX:14002224:T:G:rs56904269	X	14002224	0.304729	2622	ENSG00000046647.13	X	14008279	1	0.385633	-0.817278	-40.328	-274.796	T	G	rs56904269	protein_coding
CTSK	chr1:150817485:A:T:rs3894771	1	150817485	0.493135	2622	ENSG00000143387.13	1	150796208	1	0.385434	1.81668	40.3111	-274.615	A	T	rs3894771	protein_coding
NPIPA9	chr16:18527105:T:A:rs4780565	16	18527105	0.386156	2622	ENSG00000233024.7	16	18358086	1	0.385416	1.14062	40.3095	-274.599	T	A	rs4780565	protein_coding
MIR1307	chr10:103336264:A:G:rs11191658	10	103336264	0.334287	2622	ENSG00000283867.1	10	103394253	1	0.385155	0.0785855	40.2874	-274.362	A	G	rs11191658	miRNA
LRRC8B	chr1:89557240:G:A:rs4658279	1	89557240	0.485317	2622	ENSG00000197147.13	1	89524836	1	0.385025	1.51956	40.2763	-274.243	G	A	rs4658279	protein_coding
TOM1	chr22:35328666:C:A:rs138785	22	35328666	0.351449	2622	ENSG00000100284.21	22	35299275	1	0.384761	-10.9497	-40.2538	-274.003	C	A	rs138785	protein_coding
CEP104	chr1:3839556:A:G:rs1539649	1	3839556	0.435545	2622	ENSG00000116198.13	1	3812086	1	0.384645	2.10056	40.244	-273.897	A	G	rs1539649	protein_coding
MKNK1	chr1:46581769:A:G:rs3766236	1	46581769	0.281083	2622	ENSG00000079277.20	1	46557408	1	0.383683	13.8807	40.1622	-273.023	A	G	rs3766236	protein_coding
NUDT2	chr9:34336344:A:G:rs10972063	9	34336344	0.157132	2622	ENSG00000164978.18	9	34329506	1	0.383344	2.06844	40.1334	-272.715	A	G	rs10972063	protein_coding
GBP7	chr1:89186395:A:T:rs608339	1	89186395	0.484172	2622	ENSG00000213512.3	1	89131742	1	0.382899	0.0958336	40.0957	-272.312	A	T	rs608339	protein_coding
VNN1	chr6:132714186:A:C:rs4897612	6	132714186	0.33524	2622	ENSG00000112299.8	6	132680849	1	0.38266	8.18603	40.0754	-272.095	A	C	rs4897612	protein_coding
STARD10	chr11:72781831:TGGGGGCTC:T:rs369319448	11	72781831	0.386537	2622	ENSG00000214530.9	11	72754729	1	0.382246	-4.12926	-40.0403	-271.72	TGGGGGCTC	T	rs369319448	protein_coding
SMCO4	chr11:93497658:G:C:rs11606262	11	93497658	0.172197	2622	ENSG00000166002.7	11	93478472	1	0.382219	3.77688	40.038	-271.696	G	C	rs11606262	protein_coding
FAAP24	chr19:32972540:A:G:rs11084687	19	32972540	0.291762	2622	ENSG00000131944.9	19	32972209	1	0.382071	0.827261	40.0254	-271.561	A	G	rs11084687	protein_coding
MTUS1	chr8:17801242:G:A:rs142323734	8	17801242	0.0303204	2622	ENSG00000129422.14	8	17643795	1	0.381737	2.45327	39.9972	-271.259	G	A	rs142323734	protein_coding
SYNJ2	chr6:158083026:G:A:rs168415	6	158083026	0.10431	2622	ENSG00000078269.15	6	157981863	1	0.381607	3.82262	39.9861	-271.141	G	A	rs168415	protein_coding
AC138969.1	chr16:16232314:G:A:rs144648477	16	16232314	0.265637	2622	ENSG00000183889.12	16	16317444	1	0.381504	-2.63016	-39.9775	-271.049	G	A	rs144648477	protein_coding
HPD	chr12:121851499:A:G:rs68055743	12	121851499	0.383677	2622	ENSG00000158104.11	12	121839527	1	0.381434	0.307475	39.9715	-270.985	A	G	rs68055743	protein_coding
CDK11A	chr1:1689221:G:A:rs374313793	1	1689221	0.0490084	2622	ENSG00000008128.23	1	1702379	1	0.381428	-16.1634	-39.971	-270.98	G	A	rs374313793	protein_coding
LINC02604	chr7:66845054:G:C:rs34577323	7	66845054	0.266972	2622	ENSG00000273142.1	7	66902857	1	0.381327	-2.03604	-39.9624	-270.888	G	C	rs34577323	lincRNA
AS3MT	chr10:102869116:A:G:rs7085104	10	102869116	0.352593	2622	ENSG00000214435.8	10	102869470	1	0.381309	-0.607632	-39.9609	-270.872	A	G	rs7085104	protein_coding
TPTE2P6	chr13:24541964:C:G:rs145656875	13	24541964	0.0446224	2622	ENSG00000205822.10	13	24408157	1	0.38126	0.0640666	39.9568	-270.828	C	G	rs145656875	transcribed_unprocessed_pseudogene
LINC02432	chr4:141307138:C:T:rs2321966	4	141307138	0.454615	2622	ENSG00000248810.1	4	141319450	1	0.381056	-1.3802	-39.9395	-270.643	C	T	rs2321966	lincRNA
AC009506.1	chr2:159577155:G:C:rs12622391	2	159577155	0.352784	2622	ENSG00000224152.1	2	159615296	1	0.380993	3.0377	39.9342	-270.586	G	C	rs12622391	antisense
HERC2P10	chr15:30823506:G:C:rs2240101	15	30823506	0.467391	2622	ENSG00000259845.1	15	30815271	1	0.380613	-0.134171	-39.902	-270.243	G	C	rs2240101	unprocessed_pseudogene
DTX2P1	chr7:76506631:A:G:rs4728786	7	76506631	0.41209	2622	ENSG00000186704.9	7	76978617	1	0.380382	0.830645	39.8824	-270.034	A	G	rs4728786	transcribed_unprocessed_pseudogene
COL5A3	chr19:10005699:G:T:rs2303099	19	10005699	0.483982	2622	ENSG00000080573.7	19	9959561	1	0.38031	5.93528	39.8764	-269.969	G	T	rs2303099	protein_coding
XCL1	chr1:168531512:C:T:rs1040508	1	168531512	0.374523	2622	ENSG00000143184.5	1	168576605	1	0.379143	0.778181	39.7776	-268.916	C	T	rs1040508	protein_coding
AC091132.3	chr17:46095849:T:C:rs74521229	17	46095849	0.213005	2622	ENSG00000266918.1	17	45531577	1	0.378975	0.286772	39.7635	-268.764	T	C	rs74521229	TEC
PLGLB1	chr2:86895991:G:A:rs11689511	2	86895991	0.302059	2622	ENSG00000183281.14	2	87002559	1	0.378722	0.563386	39.7422	-268.537	G	A	rs11689511	protein_coding
GSN	chr9:121250362:A:G:rs10818518	9	121250362	0.463005	2622	ENSG00000148180.19	9	121207794	1	0.378487	32.0345	39.7222	-268.324	A	G	rs10818518	protein_coding
AC009005.1	chr19:563639:T:C:rs12608452	19	563639	0.154844	2622	ENSG00000267751.5	19	567210	1	0.378463	-0.436082	-39.7203	-268.304	T	C	rs12608452	antisense
NOMO3	chr16:16232314:G:A:rs144648477	16	16232314	0.265637	2622	ENSG00000103226.18	16	16232528	1	0.378447	-1.59044	-39.7189	-268.289	G	A	rs144648477	protein_coding
GNMT	chr6:42963523:C:G:rs2296804	6	42963523	0.430206	2622	ENSG00000124713.6	6	42960754	1	0.377611	-0.616422	-39.6484	-267.537	C	G	rs2296804	protein_coding
PLAGL1	chr6:144064640:C:T:rs149110519	6	144064640	0.0390923	2622	ENSG00000118495.19	6	143940300	1	0.377554	10.2659	39.6436	-267.486	C	T	rs149110519	protein_coding
ECM1	chr1:150416469:A:T:rs77444832	1	150416469	0.0308924	2622	ENSG00000143369.15	1	150508062	1	0.377454	0.988412	39.6351	-267.395	A	T	rs77444832	protein_coding
SLC18B1	chr6:132798677:G:A:rs77995783	6	132798677	0.0749428	2622	ENSG00000146409.12	6	132769370	1	0.377305	-3.38033	-39.6225	-267.262	G	A	rs77995783	protein_coding
BET1P1	chr7:150743561:G:A:rs6598	7	150743561	0.298055	2622	ENSG00000241134.3	7	150749736	1	0.377285	-0.249826	-39.6208	-267.243	G	A	rs6598	processed_pseudogene
DAPK1	chr9:87552325:G:A:rs62563493	9	87552325	0.319794	2622	ENSG00000196730.13	9	87497228	1	0.377143	7.79161	39.6089	-267.116	G	A	rs62563493	protein_coding
BAK1	chr6:33573730:A:G:rs511515	6	33573730	0.290618	2622	ENSG00000030110.13	6	33572547	1	0.377018	-9.39988	-39.5984	-267.004	A	G	rs511515	protein_coding
DNASE2	chr19:12883502:GATTTCGAAACCAGCCTGGCCAGC:G:rs111933865	19	12883502	0.23894	2622	ENSG00000105612.9	19	12875209	1	0.376886	-8.53482	-39.5872	-266.885	GATTTCGAAACCAGCCTGGCCAGC	G	rs111933865	protein_coding
LINC02224	chr5:44511426:C:T:rs6883915	5	44511426	0.209954	2622	ENSG00000249203.1	5	44495618	1	0.376641	0.0265908	39.5665	-266.665	C	T	rs6883915	lincRNA
PARD3B	chr2:205381410:C:T:rs35435713	2	205381410	0.149886	2622	ENSG00000116117.18	2	204545475	1	0.376496	0.209137	39.5543	-266.535	C	T	rs35435713	protein_coding
RF01976	chr7:27099135:T:G:rs706018	7	27099135	0.0812357	2622	ENSG00000276771.1	7	27098900	1	0.375494	-0.910376	-39.47	-265.636	T	G	rs706018	misc_RNA
LPL	chr8:20073987:A:G:rs76722925	8	20073987	0.0858124	2622	ENSG00000175445.16	8	19901717	1	0.37458	0.806112	39.3931	-264.818	A	G	rs76722925	protein_coding
ZNF100	chr19:21767600:T:C:rs6511291	19	21767600	0.424294	2622	ENSG00000197020.11	19	21722771	1	0.374408	-1.09688	-39.3787	-264.664	T	C	rs6511291	protein_coding
TRBV6-2	chr7:142348672:C:A:rs878943582	7	142348672	0.477879	2622	ENSG00000283063.1	7	142349152	1	0.374327	2.86672	39.3718	-264.591	C	A	rs878943582	TR_V_gene
LPIN1	chr2:11784824:T:C:rs3795974	2	11784824	0.386537	2622	ENSG00000134324.11	2	11677595	1	0.373986	3.8277	39.3431	-264.286	T	C	rs3795974	protein_coding
FCER1G	chr1:161215268:G:T:rs2070901	1	161215268	0.259344	2622	ENSG00000158869.11	1	161215234	1	0.373962	45.4276	39.3411	-264.265	G	T	rs2070901	protein_coding
ERV3-1	chr7:64989251:A:G:rs7807855	7	64989251	0.361937	2622	ENSG00000213462.5	7	64990356	1	0.373938	5.80272	39.3391	-264.243	A	G	rs7807855	protein_coding
SIGLEC11	chr19:49961199:T:C:rs564071	19	49961199	0.325896	2622	ENSG00000161640.15	19	49948985	1	0.373674	0.629126	39.3169	-264.007	T	C	rs564071	protein_coding
NT5M	chr17:17250686:A:G:rs78425041	17	17250686	0.156751	2622	ENSG00000205309.14	17	17303335	1	0.372992	4.06052	39.2597	-263.399	A	G	rs78425041	protein_coding
TPBG	chr6:82364851:A:G:rs188801616	6	82364851	0.021167	2622	ENSG00000146242.8	6	82363206	1	0.372693	0.989341	39.2346	-263.131	A	G	rs188801616	protein_coding
TACC3	chr4:1727698:C:G:rs2592828	4	1727698	0.441648	2622	ENSG00000013810.19	4	1712891	1	0.372292	-21.1421	-39.201	-262.774	C	G	rs2592828	protein_coding
TSGA10	chr2:99120980:A:C:rs34272114	2	99120980	0.37376	2622	ENSG00000135951.15	2	98997261	1	0.372161	0.424459	39.19	-262.657	A	C	rs34272114	protein_coding
TRGV4	chr7:38352653:A:G:rs67869810	7	38352653	0.297674	2622	ENSG00000211698.2	7	38353715	1	0.37215	-0.976105	-39.189	-262.647	A	G	rs67869810	TR_V_gene
CCDC24	chr1:43991633:G:A:rs12403036	1	43991633	0.264874	2622	ENSG00000159214.13	1	43991359	1	0.371226	-0.841255	-39.1116	-261.824	G	A	rs12403036	protein_coding
AC136475.9	chr11:325249:A:G:rs7931303	11	325249	0.314836	2622	ENSG00000270972.1	11	333192	1	0.371155	2.09241	39.1057	-261.761	A	G	rs7931303	lincRNA
ZNF718	chr4:122836:C:A:rs6815089	4	122836	0.153699	2622	ENSG00000250312.8	4	124501	1	0.371025	1.05403	39.0947	-261.645	C	A	rs6815089	protein_coding
AP003774.3	chr11:64391211:C:T:rs692842	11	64391211	0.416095	2622	ENSG00000231680.1	11	64394342	1	0.37064	0.666244	39.0625	-261.302	C	T	rs692842	lincRNA
AC121761.1	chr12:75487238:C:T:rs12422952	12	75487238	0.386728	2622	ENSG00000257497.2	12	75483454	1	0.370623	-0.567349	-39.0611	-261.288	C	T	rs12422952	antisense
AP001189.1	chr11:76657010:C:G:rs6592656	11	76657010	0.466056	2622	ENSG00000236304.1	11	76657056	1	0.37062	6.25581	39.0609	-261.285	C	G	rs6592656	antisense
COL9A3	chr20:62832003:G:A:rs751558	20	62832003	0.182113	2622	ENSG00000092758.17	20	62816244	1	0.370549	-3.3827	-39.0549	-261.222	G	A	rs751558	protein_coding
IGHV1-3	chr14:105996889:C:G:rs12888649	14	105996889	0.395118	2622	ENSG00000211935.3	14	106005095	1	0.370298	-1.85638	-39.0339	-260.998	C	G	rs12888649	IG_V_gene
STEAP4	chr7:88229703:G:C:rs80023929	7	88229703	0.196606	2622	ENSG00000127954.12	7	88270892	1	0.370073	-45.3344	-39.0151	-260.799	G	C	rs80023929	protein_coding
ABCC5	chr3:184025859:A:G:rs9874537	3	184025859	0.483219	2622	ENSG00000114770.17	3	183919934	1	0.370017	-8.71057	-39.0104	-260.749	A	G	rs9874537	protein_coding
MTDHP3	chr19:21570287:A:C:rs67876192	19	21570287	0.345538	2622	ENSG00000268433.1	19	21677550	1	0.369879	-0.327363	-38.9988	-260.626	A	C	rs67876192	processed_pseudogene
LINC01136	chr1:203304849:C:T:rs41264037	1	203304849	0.0152555	2622	ENSG00000233791.5	1	203298758	1	0.369688	0.958353	38.9829	-260.457	C	T	rs41264037	lincRNA
TMEM51	chr1:15142945:A:G:rs72640764	1	15142945	0.151602	2622	ENSG00000171729.14	1	15152532	1	0.369574	0.652006	38.9733	-260.355	A	G	rs72640764	protein_coding
ACVR2B	chr3:38446311:G:A:rs6599203	3	38446311	0.316552	2622	ENSG00000114739.14	3	38453890	1	0.369377	-1.05102	-38.9568	-260.18	G	A	rs6599203	protein_coding
LINC02610	chr2:238231728:C:T:rs796637016	2	238231728	0.212052	2622	ENSG00000186235.10	2	238224552	1	0.369363	1.05833	38.9557	-260.168	C	T	rs796637016	processed_transcript
FCRL3	chr1:157699488:C:T:rs3761959	1	157699488	0.462815	2622	ENSG00000160856.21	1	157674321	1	0.369337	12.0043	38.9535	-260.145	C	T	rs3761959	protein_coding
AC099568.1	chr1:89762090:G:A:rs473412	1	89762090	0.425248	2622	ENSG00000231613.1	1	89788914	1	0.369078	-0.150799	-38.9318	-259.915	G	A	rs473412	sense_intronic
HLA-C	chr6:31265133:G:C:rs2524105	6	31265133	0.389016	2622	ENSG00000204525.16	6	31268749	1	0.368676	-502.416	-38.8983	-259.559	G	C	rs2524105	protein_coding
GNA11	chr19:3099984:T:C:rs308033	19	3099984	0.283562	2622	ENSG00000088256.9	19	3094362	1	0.368349	-1.08019	-38.8709	-259.269	T	C	rs308033	protein_coding
AC011893.1	chr2:135829388:C:A:rs10186843	2	135829388	0.347445	2622	ENSG00000226806.1	2	135820191	1	0.368295	-0.136752	-38.8664	-259.22	C	A	rs10186843	antisense
AC092279.2	chr19:24034940:T:TGC:rs147393405	19	24034940	0.194508	2622	ENSG00000279425.1	19	24078481	1	0.368273	0.661233	38.8646	-259.201	T	TGC	rs147393405	TEC
USP32P1	chr17:16817427:C:T:rs2688025	17	16817427	0.356979	2622	ENSG00000188933.15	17	16786489	1	0.367806	9.46373	38.8256	-258.788	C	T	rs2688025	transcribed_unprocessed_pseudogene
PLEKHH2	chr2:43635749:T:C:rs12473033	2	43635749	0.354119	2622	ENSG00000152527.14	2	43637260	1	0.367689	-0.231259	-38.8158	-258.684	T	C	rs12473033	protein_coding
FKBP9	chr7:32962212:G:C:rs10259453	7	32962212	0.227498	2622	ENSG00000122642.11	7	32957404	1	0.367642	-0.964617	-38.8119	-258.642	G	C	rs10259453	protein_coding
CD101	chr1:117001709:A:C:rs12130298	1	117001709	0.0688406	2622	ENSG00000134256.12	1	117001750	1	0.367609	-9.43175	-38.8091	-258.613	A	C	rs12130298	protein_coding
PLOD1	chr1:11988538:C:T:rs56243319	1	11988538	0.429443	2622	ENSG00000083444.17	1	11934205	1	0.367467	-9.56424	-38.7973	-258.487	C	T	rs56243319	protein_coding
MYRFL	chr12:69751691:G:A:rs55967505	12	69751691	0.0621663	2622	ENSG00000166268.10	12	69825304	1	0.367381	0.0648495	38.7901	-258.411	G	A	rs55967505	protein_coding
ANPEP	chr15:89814887:A:G:rs11635469	15	89814887	0.448513	2622	ENSG00000166825.14	15	89784895	1	0.367325	-64.6121	-38.7854	-258.362	A	G	rs11635469	protein_coding
REEP1	chr2:86221108:T:C:rs749581	2	86221108	0.107933	2622	ENSG00000068615.18	2	86213993	1	0.36691	-0.157243	-38.7508	-257.995	T	C	rs749581	protein_coding
AP003486.1	chr11:130914752:G:C:rs1050081	11	130914752	0.205568	2622	ENSG00000255455.2	11	130866254	1	0.366573	2.31975	38.7227	-257.697	G	C	rs1050081	lincRNA
SLC2A14	chr12:7929771:T:C:rs17847967	12	7929771	0.188406	2622	ENSG00000173262.11	12	7812512	1	0.366355	0.842067	38.7046	-257.505	T	C	rs17847967	protein_coding
OFD1	chrX:13753675:A:G:rs73633577	X	13753675	0.251907	2622	ENSG00000046651.15	X	13734745	1	0.365996	-3.6184	-38.6746	-257.187	A	G	rs73633577	protein_coding
CNR1	chr6:88443758:C:T:rs4707468	6	88443758	0.41495	2622	ENSG00000118432.12	6	88139864	1	0.365877	-0.404279	-38.6647	-257.082	C	T	rs4707468	protein_coding
BET1L	chr11:193863:T:C:rs2294081	11	193863	0.438406	2622	ENSG00000177951.17	11	167784	1	0.365613	8.80046	38.6427	-256.849	T	C	rs2294081	protein_coding
KLF3-AS1	chr4:38661274:G:A:rs1000571	4	38661274	0.20042	2622	ENSG00000231160.9	4	38612701	1	0.36556	0.717436	38.6383	-256.802	G	A	rs1000571	processed_transcript
KLHL7-DT	chr7:23099726:G:A:rs6461691	7	23099726	0.382723	2622	ENSG00000230658.1	7	23101228	1	0.365162	0.117652	38.6052	-256.452	G	A	rs6461691	lincRNA
AC004076.2	chr19:57438168:T:C:rs3746224	19	57438168	0.476354	2622	ENSG00000276449.1	19	57449689	1	0.364837	-0.271943	-38.5781	-256.165	T	C	rs3746224	antisense
SPATC1L	chr21:46184081:A:G:rs62215189	21	46184081	0.245805	2622	ENSG00000160284.15	21	46161148	1	0.36474	-2.14474	-38.57	-256.079	A	G	rs62215189	protein_coding
LRRC27	chr10:132332580:C:T:rs3923974	10	132332580	0.108505	2622	ENSG00000148814.18	10	132332154	1	0.364693	1.32012	38.5661	-256.038	C	T	rs3923974	protein_coding
PPP2R5A	chr1:212255852:G:A:rs17018847	1	212255852	0.169718	2622	ENSG00000066027.12	1	212285410	1	0.364578	17.8292	38.5565	-255.937	G	A	rs17018847	protein_coding
NUTM2B-AS1	chr10:79758006:G:A:rs7921005	10	79758006	0.301297	2622	ENSG00000225484.6	10	79663088	1	0.364376	-2.97085	-38.5397	-255.759	G	A	rs7921005	antisense
MOSPD2	chrX:14893907:C:T:rs2269763	X	14893907	0.348589	2622	ENSG00000130150.12	X	14873421	1	0.364221	-5.22031	-38.5268	-255.622	C	T	rs2269763	protein_coding
PNMA8B	chr19:46494979:C:T:rs4803967	19	46494979	0.156178	2622	ENSG00000204851.6	19	46486906	1	0.36422	0.299679	38.5267	-255.621	C	T	rs4803967	protein_coding
DYNC1LI1	chr3:32579722:G:A:rs9849158	3	32579722	0.385584	2622	ENSG00000144635.9	3	32525974	1	0.364084	4.56287	38.5154	-255.502	G	A	rs9849158	protein_coding
CBR3	chr21:36112764:A:C:rs4817775	21	36112764	0.424867	2622	ENSG00000159231.6	21	36135079	1	0.363129	-0.642002	-38.436	-254.661	A	C	rs4817775	protein_coding
CLCN4	chrX:10156565:A:G:rs3810740	X	10156565	0.20061	2622	ENSG00000073464.12	X	10156945	1	0.362764	-2.3976	-38.4057	-254.341	A	G	rs3810740	protein_coding
RAD51C	chr17:58647691:T:C:rs12936771	17	58647691	0.188215	2622	ENSG00000108384.15	17	58692573	1	0.362311	0.878572	38.3681	-253.943	T	C	rs12936771	protein_coding
PRMT5	chr14:22952977:G:A:rs4981454	14	22952977	0.221014	2622	ENSG00000100462.16	14	22920525	1	0.362006	5.02008	38.3428	-253.675	G	A	rs4981454	protein_coding
HLA-DOB	chr6:32829016:G:A:rs4148876	6	32829016	0.0697941	2622	ENSG00000241106.8	6	32812763	1	0.361971	13.3663	38.3398	-253.644	G	A	rs4148876	protein_coding
ITGB2-AS1	chr21:44928849:A:T:rs4818988	21	44928849	0.435927	2622	ENSG00000227039.6	21	44921051	1	0.361885	39.2837	38.3327	-253.569	A	T	rs4818988	antisense
CPNE2	chr16:57123917:TC:T:rs11344632	16	57123917	0.0383295	2622	ENSG00000140848.17	16	57092583	1	0.361769	12.0121	38.3231	-253.467	TC	T	rs11344632	protein_coding
UCP2	chr11:73986474:A:G:rs34408426	11	73986474	0.364416	2622	ENSG00000175567.9	11	73974672	1	0.361721	48.8004	38.3191	-253.425	A	G	rs34408426	protein_coding
MYBPC3	chr11:47354547:GTCATCA:G:rs72421020	11	47354547	0.331617	2622	ENSG00000134571.10	11	47331397	1	0.361539	-2.51965	-38.304	-253.266	GTCATCA	G	rs72421020	protein_coding
AL359762.1	chr1:84582958:C:T:rs2945152	1	84582958	0.352784	2622	ENSG00000284882.1	1	84574129	1	0.36125	-1.18764	-38.28	-253.012	C	T	rs2945152	bidirectional_promoter_lncRNA
AC138969.2	chr16:16204431:G:T:rs4780614	16	16204431	0.201373	2622	ENSG00000227827.3	16	16356224	1	0.360804	2.30783	38.243	-252.621	G	T	rs4780614	unprocessed_pseudogene
AC092375.2	chr16:21767306:A:G:rs682868	16	21767306	0.232075	2622	ENSG00000260306.1	16	21794095	1	0.360621	-0.690827	-38.2279	-252.461	A	G	rs682868	lincRNA
DBF4B	chr17:44700031:T:C:rs77078977	17	44700031	0.167811	2622	ENSG00000161692.18	17	44708608	1	0.360542	-1.40613	-38.2213	-252.392	T	C	rs77078977	protein_coding
RRP7A	chr22:42516130:G:T:rs8139383	22	42516130	0.101449	2622	ENSG00000189306.11	22	42508344	1	0.360251	16.7669	38.1972	-252.137	G	T	rs8139383	protein_coding
ACOT4	chr14:73592128:C:T:rs3742819	14	73592128	0.388253	2622	ENSG00000177465.4	14	73591706	1	0.360246	0.386714	38.1968	-252.133	C	T	rs3742819	protein_coding
VWDE	chr7:12399693:A:G:rs847996	7	12399693	0.0839054	2622	ENSG00000146530.14	7	12330885	1	0.360153	0.569625	38.189	-252.051	A	G	rs847996	protein_coding
COA1	chr7:43681344:A:T:rs17710420	7	43681344	0.18955	2622	ENSG00000106603.18	7	43608456	1	0.360077	3.78616	38.1828	-251.985	A	T	rs17710420	protein_coding
RCVRN	chr17:9912263:T:C:rs1047342	17	9912263	0.421434	2622	ENSG00000109047.7	17	9896320	1	0.360056	-0.230147	-38.1811	-251.967	T	C	rs1047342	protein_coding
AC004241.2	chr12:47705693:CA:C:rs202097812	12	47705693	0.0713196	2622	ENSG00000274902.1	12	47731908	1	0.360021	0.338831	38.1781	-251.936	CA	C	rs202097812	lincRNA
AATK	chr17:81149334:C:T:rs4969406	17	81149334	0.440694	2622	ENSG00000181409.13	17	81117295	1	0.35994	-21.2821	-38.1714	-251.865	C	T	rs4969406	protein_coding
JAKMIP2	chr5:147782912:G:A:rs2436340	5	147782912	0.37643	2622	ENSG00000176049.16	5	147585438	1	0.359732	1.00299	38.1542	-251.683	G	A	rs2436340	protein_coding
CYP21A2	chr6:32047051:G:A:rs433061	6	32047051	0.0999237	2622	ENSG00000231852.8	6	32038265	1	0.359687	0.259958	38.1505	-251.644	G	A	rs433061	protein_coding
STAG3L4	chr7:67319186:T:C:rs13241524	7	67319186	0.389588	2622	ENSG00000106610.15	7	67302621	1	0.359269	-0.536231	-38.1159	-251.279	T	C	rs13241524	transcribed_unprocessed_pseudogene
AC008033.3	chr12:68450785:T:A:rs2216438	12	68450785	0.368993	2622	ENSG00000273824.1	12	68426331	1	0.359219	0.977515	38.1117	-251.235	T	A	rs2216438	lincRNA
ANKRD35	chr1:145873487:G:A:rs6670984	1	145873487	0.386728	2622	ENSG00000198483.13	1	145866560	1	0.358781	-0.33692	-38.0754	-250.852	G	A	rs6670984	protein_coding
LINC00847	chr5:180831223:G:A:rs116206694	5	180831223	0.0377574	2622	ENSG00000245060.7	5	180830326	1	0.35876	6.62235	38.0737	-250.834	G	A	rs116206694	lincRNA
NDUFA10	chr2:240027895:G:A:rs10166776	2	240027895	0.354882	2622	ENSG00000130414.12	2	239892450	1	0.358627	-3.4261	-38.0627	-250.718	G	A	rs10166776	protein_coding
PLEKHG5	chr1:6541186:T:G:rs11122086	1	6541186	0.137109	2622	ENSG00000171680.21	1	6466092	1	0.3586	1.70641	38.0605	-250.694	T	G	rs11122086	protein_coding
BRD7	chr16:50337827:T:C:rs11644386	16	50337827	0.175248	2622	ENSG00000166164.15	16	50313487	1	0.358462	5.10678	38.0491	-250.574	T	C	rs11644386	protein_coding
TK2	chr16:66551807:C:G:rs725131	16	66551807	0.113844	2622	ENSG00000166548.15	16	66508003	1	0.358347	6.0052	38.0396	-250.474	C	G	rs725131	protein_coding
THORLNC	chr2:118186225:T:A:rs146789202	2	118186225	0.0234554	2622	ENSG00000226856.6	2	118132128	1	0.358339	0.154765	38.0389	-250.466	T	A	rs146789202	lincRNA
QSOX1	chr1:180158613:C:T:rs3842829	1	180158613	0.209573	2622	ENSG00000116260.17	1	180154869	1	0.357864	-12.6595	-37.9996	-250.052	C	T	rs3842829	protein_coding
ST6GALNAC1	chr17:76660778:C:T:rs17792777	17	76660778	0.358505	2622	ENSG00000070526.15	17	76624761	1	0.357799	1.04032	37.9943	-249.996	C	T	rs17792777	protein_coding
AL645929.3	chr6:29955646:C:T:rs9260639	6	29955646	0.166285	2622	ENSG00000285799.1	6	29849550	1	0.357492	-0.763672	-37.9689	-249.728	C	T	rs9260639	transcribed_unprocessed_pseudogene
RGPD1	chr2:87822373:G:A:rs78706706	2	87822373	0.0987796	2622	ENSG00000187627.15	2	86907953	1	0.357445	0.449227	37.965	-249.687	G	A	rs78706706	protein_coding
AC093752.1	chr4:119403460:C:A:rs13134132	4	119403460	0.314073	2622	ENSG00000245958.6	4	119454791	1	0.357195	-0.988073	-37.9443	-249.469	C	A	rs13134132	transcribed_unprocessed_pseudogene
HOXA-AS2	chr7:26912520:T:C:rs2960785	7	26912520	0.445461	2622	ENSG00000253552.7	7	27107777	1	0.357139	0.246451	37.9397	-249.42	T	C	rs2960785	antisense
VLDLR	chr9:2622134:C:T:rs34881325	9	2622134	0.366323	2622	ENSG00000147852.16	9	2621787	1	0.35692	0.841047	37.9216	-249.229	C	T	rs34881325	protein_coding
PPIAP45	chr12:47366051:G:T:rs73299471	12	47366051	0.0375667	2622	ENSG00000258116.1	12	47341614	1	0.356873	0.438815	37.9177	-249.188	G	T	rs73299471	processed_pseudogene
RAB15	chr14:64972250:G:C:rs184621947	14	64972250	0.016209	2622	ENSG00000139998.15	14	64945814	1	0.356847	5.82162	37.9156	-249.166	G	C	rs184621947	protein_coding
VRK3	chr19:50025370:T:C:rs139298361	19	50025370	0.0160183	2622	ENSG00000105053.11	19	49976468	1	0.356689	-19.455	-37.9025	-249.029	T	C	rs139298361	protein_coding
CKAP2	chr13:52455350:C:G:rs3892337	13	52455350	0.46968	2622	ENSG00000136108.15	13	52455429	1	0.356551	-1.27363	-37.8911	-248.909	C	G	rs3892337	protein_coding
TUBB6	chr18:12317028:T:C:rs8098700	18	12317028	0.130244	2622	ENSG00000176014.12	18	12307669	1	0.356355	-2.87371	-37.875	-248.738	T	C	rs8098700	protein_coding
IGHV4-4	chr14:106010284:C:T:rs7161550	14	106010284	0.421434	2622	ENSG00000276775.1	14	106011922	1	0.355822	-1.68198	-37.8309	-248.274	C	T	rs7161550	IG_V_gene
LINC02384	chr12:68450785:T:A:rs2216438	12	68450785	0.368993	2622	ENSG00000251301.6	12	68332888	1	0.355818	1.3028	37.8306	-248.271	T	A	rs2216438	lincRNA
GLB1L	chr2:219243701:C:T:rs35328001	2	219243701	0.191648	2622	ENSG00000163521.16	2	219236598	1	0.355747	-1.33808	-37.8247	-248.209	C	T	rs35328001	protein_coding
DPY19L1P1	chr7:32705905:C:T:rs12673823	7	32705905	0.178871	2622	ENSG00000229358.3	7	32580949	1	0.355689	0.304307	37.82	-248.159	C	T	rs12673823	unprocessed_pseudogene
LBX2-AS1	chr2:74498677:C:T:rs10454145	2	74498677	0.128909	2622	ENSG00000257702.3	2	74502595	1	0.355619	0.905005	37.8142	-248.099	C	T	rs10454145	antisense
SLC25A29	chr14:100302826:C:T:rs1059264	14	100302826	0.318841	2622	ENSG00000197119.13	14	100291116	1	0.355571	14.9325	37.8102	-248.057	C	T	rs1059264	protein_coding
HDHD3	chr9:113376991:A:C:rs560296237	9	113376991	0.0232647	2622	ENSG00000119431.9	9	113373419	1	0.35543	-8.02585	-37.7986	-247.934	A	C	rs560296237	protein_coding
COLCA1	chr11:111351502:G:A:rs45611937	11	111351502	0.222159	2622	ENSG00000196167.9	11	111290787	1	0.355156	0.257853	37.776	-247.696	G	A	rs45611937	antisense
AFDN	chr6:167706443:G:A:rs666916	6	167706443	0.283371	2622	ENSG00000130396.20	6	167826922	1	0.354854	2.92279	37.7511	-247.434	G	A	rs666916	protein_coding
PKD1P1	chr16:16232314:G:A:rs144648477	16	16232314	0.265637	2622	ENSG00000244257.5	16	16310341	1	0.354774	-2.36285	-37.7445	-247.365	G	A	rs144648477	unprocessed_pseudogene
FLVCR1	chr1:212876788:G:T:rs4951647	1	212876788	0.220442	2622	ENSG00000162769.13	1	212858275	1	0.354719	2.63757	37.74	-247.317	G	T	rs4951647	protein_coding
VXN	chr8:66466504:G:A:rs2719002	8	66466504	0.4918	2622	ENSG00000169085.13	8	66493520	1	0.354552	-0.325379	-37.7262	-247.172	G	A	rs2719002	protein_coding
NIPAL1	chr4:47868625:T:C:rs2033893	4	47868625	0.288711	2622	ENSG00000163293.12	4	47914142	1	0.354033	0.14499	37.6835	-246.722	T	C	rs2033893	protein_coding
KIF25-AS1	chr6:168001814:G:T:rs4079276	6	168001814	0.0993516	2622	ENSG00000229921.6	6	167992822	1	0.35391	0.087657	37.6733	-246.615	G	T	rs4079276	lincRNA
CCDC32	chr15:40554416:C:T:rs11637245	15	40554416	0.455759	2622	ENSG00000128891.15	15	40528683	1	0.353807	-2.38828	-37.6648	-246.526	C	T	rs11637245	protein_coding
HERC2P3	chr15:20490507:G:A:rs375053636	15	20490507	0.107933	2622	ENSG00000180229.12	15	20379495	1	0.353784	1.91744	37.6629	-246.506	G	A	rs375053636	transcribed_unprocessed_pseudogene
NOS2	chr17:27879388:C:A:rs3751972	17	27879388	0.263158	2622	ENSG00000007171.17	17	27756766	1	0.353542	-0.118232	-37.643	-246.297	C	A	rs3751972	protein_coding
AC146944.4	chr5:70443184:G:C:rs257505	5	70443184	0.2582	2622	ENSG00000269983.1	5	70449636	1	0.353385	-0.100283	-37.6301	-246.161	G	C	rs257505	lincRNA
CRACR2B	chr11:827713:A:T:rs61876746	11	827713	0.349733	2622	ENSG00000177685.17	11	826144	1	0.35332	1.35077	37.6247	-246.104	A	T	rs61876746	protein_coding
ALG1L2	chr3:130094518:G:C:rs4487280	3	130094518	0.315027	2622	ENSG00000251287.8	3	130081831	1	0.353255	-0.094712	-37.6193	-246.047	G	C	rs4487280	protein_coding
STK32C	chr10:132255627:A:G:rs2818400	10	132255627	0.321129	2622	ENSG00000165752.17	10	132207492	1	0.353108	-2.78819	-37.6073	-245.921	A	G	rs2818400	protein_coding
LYZ	chr12:69338325:T:C:rs4761234	12	69338325	0.491037	2622	ENSG00000090382.6	12	69348341	1	0.35306	-510.826	-37.6033	-245.879	T	C	rs4761234	protein_coding
JMJD6	chr17:76716228:A:G:rs2286585	17	76716228	0.472349	2622	ENSG00000070495.14	17	76712832	1	0.352708	-2.71327	-37.5743	-245.574	A	G	rs2286585	protein_coding
RF01979	chr7:26912520:T:C:rs2960785	7	26912520	0.445461	2622	ENSG00000277694.1	7	27099967	1	0.352693	0.440371	37.5731	-245.562	T	C	rs2960785	misc_RNA
ARHGAP19	chr10:97273368:A:G:rs143896594	10	97273368	0.0547292	2622	ENSG00000213390.11	10	97222173	1	0.352641	8.77243	37.5688	-245.516	A	G	rs143896594	protein_coding
AC245884.8	chr19:54442714:C:A:rs4806757	19	54442714	0.314836	2622	ENSG00000267838.2	19	54438665	1	0.352436	-0.51675	-37.552	-245.339	C	A	rs4806757	lincRNA
MGMT	chr10:129647467:T:C:rs1008982	10	129647467	0.366705	2622	ENSG00000170430.10	10	129467190	1	0.352003	-2.08692	-37.5163	-244.965	T	C	rs1008982	protein_coding
SLC2A1-AS1	chr1:42959141:C:G:rs3754226	1	42959141	0.169146	2622	ENSG00000227533.5	1	42959049	1	0.351939	0.300414	37.5111	-244.91	C	G	rs3754226	lincRNA
CATSPERG	chr19:38318430:C:T:rs145368923	19	38318430	0.0308924	2622	ENSG00000099338.23	19	38335775	1	0.35171	1.62816	37.4922	-244.711	C	T	rs145368923	protein_coding
AC103810.2	chr17:64916613:TAA:T:rs568909885	17	64916613	0.130625	2622	ENSG00000265218.1	17	64892729	1	0.351642	0.629378	37.4866	-244.653	TAA	T	rs568909885	antisense
TPTEP1	chr22:16776308:C:T:rs2839999	22	16776308	0.428299	2622	ENSG00000100181.22	22	16601887	1	0.351245	4.09394	37.454	-244.311	C	T	rs2839999	transcribed_unprocessed_pseudogene
MRE11	chr11:94477801:AG:A:rs5793683	11	94477801	0.418574	2622	ENSG00000020922.12	11	94415578	1	0.351154	2.40667	37.4465	-244.231	AG	A	rs5793683	protein_coding
ASRGL1	chr11:62338453:G:A:rs2513077	11	62338453	0.122807	2622	ENSG00000162174.12	11	62337448	1	0.350878	-2.49699	-37.4238	-243.993	G	A	rs2513077	protein_coding
CBS	chr21:43055604:T:C:rs2124459	21	43055604	0.45042	2622	ENSG00000160200.17	21	43053191	1	0.350804	0.214452	37.4178	-243.93	T	C	rs2124459	protein_coding
ATG10	chr5:82006006:AC:A:rs61024879	5	82006006	0.249237	2622	ENSG00000152348.16	5	81972023	1	0.350739	0.590527	37.4124	-243.873	AC	A	rs61024879	protein_coding
ZBED6CL	chr7:150328278:A:C:rs4395803	7	150328278	0.259725	2622	ENSG00000188707.6	7	150322639	1	0.350502	-2.745	-37.393	-243.669	A	C	rs4395803	protein_coding
DHX32	chr10:125894330:A:T:rs10794034	10	125894330	0.402937	2622	ENSG00000089876.11	10	125836337	1	0.350421	-1.12668	-37.3863	-243.6	A	T	rs10794034	protein_coding
HNRNPA1P52	chr19:41809883:T:G:rs734107	19	41809883	0.35717	2622	ENSG00000269119.1	19	41829692	1	0.350274	0.348217	37.3743	-243.473	T	G	rs734107	processed_pseudogene
MGME1	chr20:17971314:T:C:rs3762226	20	17971314	0.155225	2622	ENSG00000125871.14	20	17969018	1	0.35017	-2.77188	-37.3657	-243.383	T	C	rs3762226	protein_coding
SDK2	chr17:73591438:G:A:rs11655934	17	73591438	0.128337	2622	ENSG00000069188.17	17	73334384	1	0.350133	-2.34818	-37.3626	-243.351	G	A	rs11655934	protein_coding
NUDT18	chr8:22107050:A:G:rs1005900	8	22107050	0.432113	2622	ENSG00000275074.2	8	22106874	1	0.350101	1.83724	37.36	-243.323	A	G	rs1005900	protein_coding
WARS	chr14:100341818:G:A:rs1570305	14	100341818	0.204424	2622	ENSG00000140105.18	14	100333790	1	0.349928	-54.339	-37.3458	-243.174	G	A	rs1570305	protein_coding
SNHG16	chr17:76562364:A:G:rs8066453	17	76562364	0.355645	2622	ENSG00000163597.14	17	76557766	1	0.349922	5.90637	37.3453	-243.169	A	G	rs8066453	processed_transcript
LINC00920	chr16:66408503:C:T:rs2289149	16	66408503	0.342677	2622	ENSG00000246898.1	16	66408524	1	0.349561	-0.436779	-37.3157	-242.859	C	T	rs2289149	lincRNA
ROCK1P1	chr18:104620:T:G:rs56216703	18	104620	0.268497	2622	ENSG00000263006.6	18	109065	1	0.349554	0.23651	37.3152	-242.853	T	G	rs56216703	transcribed_unprocessed_pseudogene
ROBO3	chr11:124876748:A:C:rs11219822	11	124876748	0.452708	2622	ENSG00000154134.15	11	124865432	1	0.349487	1.94828	37.3097	-242.795	A	C	rs11219822	protein_coding
AC107959.3	chr8:23074609:A:C:rs11784599	8	23074609	0.196415	2622	ENSG00000253616.5	8	23071377	1	0.34939	2.23183	37.3017	-242.712	A	C	rs11784599	antisense
KIF16B	chr20:16572319:C:A:rs6034535	20	16572319	0.124333	2622	ENSG00000089177.18	20	16272104	1	0.349216	-1.52032	-37.2874	-242.561	C	A	rs6034535	protein_coding
IGLV1-41	chr22:22311890:G:A:rs9623258	22	22311890	0.159992	2622	ENSG00000253818.1	22	22404207	1	0.348817	0.180065	37.2547	-242.219	G	A	rs9623258	IG_V_pseudogene
CDK10	chr16:89686659:GGGCCGTCCGCGTCTGCGCCTGCGCGCAAGAGA:G:rs148588932	16	89686659	0.055492	2622	ENSG00000185324.22	16	89680737	1	0.348476	-12.7736	-37.2268	-241.926	GGGCCGTCCGCGTCTGCGCCTGCGCGCAAGAGA	G	rs148588932	protein_coding
LGALS9B	chr17:20447272:A:G:rs4985819	17	20447272	0.377384	2622	ENSG00000170298.15	17	20449395	1	0.348047	-1.13226	-37.1916	-241.557	A	G	rs4985819	protein_coding
ABAT	chr16:8730686:G:C:rs4984998	16	8730686	0.471777	2622	ENSG00000183044.12	16	8674596	1	0.347867	-4.52902	-37.1768	-241.402	G	C	rs4984998	protein_coding
FGD3	chr9:93026942:C:T:rs10992586	9	93026942	0.039283	2622	ENSG00000127084.19	9	92947523	1	0.347726	138.718	37.1653	-241.281	C	T	rs10992586	protein_coding
POC5	chr5:75697387:GT:G:rs372600715	5	75697387	0.206712	2622	ENSG00000152359.14	5	75674124	1	0.347623	1.28734	37.1568	-241.193	GT	G	rs372600715	protein_coding
CMBL	chr5:10286630:C:T:rs13180748	5	10286630	0.234744	2622	ENSG00000164237.9	5	10275875	1	0.347594	-0.386825	-37.1545	-241.168	C	T	rs13180748	protein_coding
PPP1R16A	chr8:144478030:T:C:rs2620666	8	144478030	0.492754	2622	ENSG00000160972.9	8	144477969	1	0.347523	-1.70517	-37.1486	-241.107	T	C	rs2620666	protein_coding
PDZD8	chr10:117395466:A:G:rs1638670	10	117395466	0.330854	2622	ENSG00000165650.12	10	117277274	1	0.347222	3.78055	37.124	-240.849	A	G	rs1638670	protein_coding
ABHD11	chr7:73734972:G:A:rs13233747	7	73734972	0.368421	2622	ENSG00000106077.18	7	73736094	1	0.346998	-1.28094	-37.1056	-240.657	G	A	rs13233747	protein_coding
VWF	chr12:6154369:C:A:rs12832334	12	6154369	0.0518688	2622	ENSG00000110799.13	12	5948874	1	0.346862	6.22862	37.0945	-240.54	C	A	rs12832334	protein_coding
NCAPG2	chr7:158660473:G:A:rs73165322	7	158660473	0.0678871	2622	ENSG00000146918.19	7	158631311	1	0.346664	3.64447	37.0783	-240.37	G	A	rs73165322	protein_coding
IGHV3-48	chr14:106541943:C:T:rs7151454	14	106541943	0.24447	2622	ENSG00000211964.3	14	106537810	1	0.346578	-2.63523	-37.0713	-240.297	C	T	rs7151454	IG_V_gene
ST6GALNAC6	chr9:127906678:A:G:rs10819317	9	127906678	0.156941	2622	ENSG00000160408.14	9	127885321	1	0.346421	-11.0895	-37.0584	-240.162	A	G	rs10819317	protein_coding
LY6G5C	chr6:31675474:A:T:rs805271	6	31675474	0.257246	2622	ENSG00000204428.12	6	31676684	1	0.345807	-0.764482	-37.0082	-239.636	A	T	rs805271	protein_coding
GTF2IP14	chr7:65095200:G:A:rs1806670	7	65095200	0.360221	2622	ENSG00000226002.1	7	65084103	1	0.345748	0.066438	37.0033	-239.586	G	A	rs1806670	unprocessed_pseudogene
ANKRD34B	chr5:80664482:TA:T:rs6151605	5	80664482	0.295195	2622	ENSG00000189127.8	5	80556755	1	0.345635	-0.4754	-36.9941	-239.489	TA	T	rs6151605	protein_coding
RBL2	chr16:53442892:G:A:rs17800577	16	53442892	0.488177	2622	ENSG00000103479.16	16	53433977	1	0.345473	-17.4703	-36.9808	-239.35	G	A	rs17800577	protein_coding
AC017116.1	chr7:44075830:C:T:rs1139270	7	44075830	0.303585	2622	ENSG00000239775.1	7	44064908	1	0.345356	-3.14858	-36.9713	-239.251	C	T	rs1139270	sense_overlapping
C11orf21	chr11:2296721:C:T:rs12800998	11	2296721	0.372426	2622	ENSG00000110665.11	11	2295645	1	0.345352	-21.7219	-36.9709	-239.246	C	T	rs12800998	protein_coding
AL671277.2	chr6:30006133:G:A:rs356967	6	30006133	0.286041	2622	ENSG00000237669.1	6	30006121	1	0.345147	0.536011	36.9542	-239.071	G	A	rs356967	unprocessed_pseudogene
MYBL2	chr20:43668004:A:C:rs285205	20	43668004	0.174104	2622	ENSG00000101057.16	20	43667019	1	0.344789	-3.18661	-36.9249	-238.765	A	C	rs285205	protein_coding
PASK	chr2:241108335:A:G:rs6708265	2	241108335	0.160755	2622	ENSG00000115687.13	2	241106099	1	0.344521	-7.11248	-36.9031	-238.537	A	G	rs6708265	protein_coding
AF001548.1	chr16:15727006:C:T:rs16967494	16	15727006	0.266972	2622	ENSG00000263065.1	16	15741151	1	0.344212	0.18957	36.8778	-238.272	C	T	rs16967494	antisense
CWF19L1	chr10:100233804:CAG:C:rs67649405	10	100233804	0.441076	2622	ENSG00000095485.18	10	100232298	1	0.344171	3.50364	36.8744	-238.237	CAG	C	rs67649405	protein_coding
VNN2	chr6:132752994:G:A:rs9493423	6	132752994	0.349352	2622	ENSG00000112303.14	6	132743870	1	0.343916	-108.384	-36.8536	-238.019	G	A	rs9493423	protein_coding
AC010326.4	chr19:57868618:C:T:rs10406133	19	57868618	0.267544	2622	ENSG00000270804.1	19	57867885	1	0.343726	1.42119	36.8381	-237.858	C	T	rs10406133	transcribed_processed_pseudogene
AC241952.1	chr1:120534762:A:G:rs1208552221	1	120534762	0.341152	2622	ENSG00000275131.3	1	120489860	1	0.343668	-1.30327	-36.8334	-237.808	A	G	rs1208552221	transcribed_unprocessed_pseudogene
AC026412.1	chr5:1614288:G:A:rs10062417	5	1614288	0.238558	2622	ENSG00000188002.10	5	1598920	1	0.343559	-0.687797	-36.8245	-237.715	G	A	rs10062417	transcribed_unprocessed_pseudogene
SPNS1	chr16:28984436:C:A:rs7140	16	28984436	0.264111	2622	ENSG00000169682.18	16	28974221	1	0.343492	-5.12449	-36.819	-237.658	C	A	rs7140	protein_coding
CAPN12	chr19:38729140:T:C:rs1136956	19	38729140	0.2664	2622	ENSG00000182472.8	19	38730187	1	0.34335	-1.25554	-36.8074	-237.536	T	C	rs1136956	protein_coding
B4GALT7	chr5:177605049:C:G:rs28473516	5	177605049	0.323799	2622	ENSG00000027847.14	5	177600132	1	0.343219	-2.67779	-36.7967	-237.425	C	G	rs28473516	protein_coding
GTF2IP20	chr1:223965053:G:C:rs3927753	1	223965053	0.378146	2622	ENSG00000272645.3	1	223951394	1	0.343215	-1.0371	-36.7964	-237.422	G	C	rs3927753	transcribed_unprocessed_pseudogene
LINC01270	chr20:50299198:A:G:rs4811026	20	50299198	0.313883	2622	ENSG00000203999.8	20	50292720	1	0.343153	-4.87859	-36.7913	-237.369	A	G	rs4811026	lincRNA
AC011476.3	chr19:55006783:G:A:rs12975582	19	55006783	0.210717	2622	ENSG00000267265.5	19	55006193	1	0.342993	0.467433	36.7783	-237.232	G	A	rs12975582	antisense
KSR1	chr17:27532039:G:C:rs2008013	17	27532039	0.338482	2622	ENSG00000141068.14	17	27456470	1	0.342929	-11.9343	-36.7731	-237.178	G	C	rs2008013	protein_coding
DCAF4	chr14:72926683:G:A:rs12587742	14	72926683	0.201182	2622	ENSG00000119599.16	14	72926332	1	0.342486	1.69395	36.7369	-236.8	G	A	rs12587742	protein_coding
AL358473.2	chr1:201030528:A:G:rs57477179	1	201030528	0.113844	2622	ENSG00000234132.2	1	201031136	1	0.34196	0.033258	36.694	-236.353	A	G	rs57477179	antisense
ZNF396	chr18:35377319:C:T:rs4291985	18	35377319	0.486651	2622	ENSG00000186496.12	18	35366694	1	0.341665	-0.515395	-36.6699	-236.101	C	T	rs4291985	protein_coding
CKMT2-AS1	chr5:81285159:C:A:rs10038684	5	81285159	0.204043	2622	ENSG00000247572.7	5	81204084	1	0.341429	0.691509	36.6507	-235.9	C	A	rs10038684	antisense
NR2F6	chr19:17236255:G:GGGGAA:rs373228065	19	17236255	0.278032	2622	ENSG00000160113.5	19	17231883	1	0.341344	0.946549	36.6438	-235.829	G	GGGGAA	rs373228065	protein_coding
AC093890.1	chr4:143880509:C:T:rs1132785	4	143880509	0.317887	2622	ENSG00000249741.2	4	143911514	1	0.341013	-0.134009	-36.6168	-235.547	C	T	rs1132785	processed_pseudogene
RPL8	chr8:144792397:C:T:rs2954658	8	144792397	0.471968	2622	ENSG00000161016.17	8	144789765	1	0.340814	-85.1628	-36.6006	-235.378	C	T	rs2954658	protein_coding
AC002350.1	chr12:110501616:T:C:rs6606687	12	110501616	0.211289	2622	ENSG00000278993.1	12	110501614	1	0.340763	-0.302405	-36.5965	-235.335	T	C	rs6606687	TEC
SLC39A11	chr17:73092704:C:T:rs117981338	17	73092704	0.0169718	2622	ENSG00000133195.11	17	72645949	1	0.340649	7.08433	36.5871	-235.237	C	T	rs117981338	protein_coding
CLEC2A	chr12:9943487:G:C:rs74065411	12	9943487	0.0459573	2622	ENSG00000188393.8	12	9898673	1	0.340387	0.0961768	36.5658	-235.015	G	C	rs74065411	protein_coding
CTSF	chr11:66567837:T:C:rs2242663	11	66567837	0.233219	2622	ENSG00000174080.11	11	66563464	1	0.339998	2.16199	36.5342	-234.685	T	C	rs2242663	protein_coding
C2CD2L	chr11:119119543:C:T:rs1305565	11	119119543	0.4918	2622	ENSG00000172375.13	11	119102198	1	0.339861	-4.37223	-36.523	-234.569	C	T	rs1305565	protein_coding
AC003072.1	chr22:30667817:GT:G:rs34597012	22	30667817	0.254005	2622	ENSG00000250318.1	22	30653877	1	0.339808	-0.937538	-36.5187	-234.524	GT	G	rs34597012	unprocessed_pseudogene
MICB	chr6:31494871:G:T:rs41293856	6	31494871	0.0423341	2622	ENSG00000204516.10	6	31494881	1	0.339754	-9.05961	-36.5143	-234.478	G	T	rs41293856	protein_coding
ITM2A	chrX:79372454:C:G:rs2056916	X	79372454	0.441838	2622	ENSG00000078596.11	X	79360384	1	0.339628	-4.24244	-36.5041	-234.371	C	G	rs2056916	protein_coding
SAYSD1	chr6:39111327:G:A:rs179271	6	39111327	0.434211	2622	ENSG00000112167.10	6	39104063	1	0.339519	-1.05328	-36.4952	-234.279	G	A	rs179271	protein_coding
C1QTNF6	chr22:37200293:A:G:rs229557	22	37200293	0.477117	2622	ENSG00000133466.14	22	37180166	1	0.338932	-2.31566	-36.4474	-233.781	A	G	rs229557	protein_coding
Z97989.1	chr6:111608659:G:T:rs9481169	6	111608659	0.105072	2622	ENSG00000255389.1	6	111599875	1	0.338868	-0.882205	-36.4422	-233.727	G	T	rs9481169	antisense
MST1L	chr1:16646928:C:T:rs61499416	1	16646928	0.236842	2622	ENSG00000186715.11	1	16754910	1	0.338842	0.43465	36.4401	-233.705	C	T	rs61499416	transcribed_unprocessed_pseudogene
LINC00989	chr4:79570666:T:C:rs2165387	4	79570666	0.237033	2622	ENSG00000250334.5	4	79492416	1	0.338665	-1.395	-36.4257	-233.555	T	C	rs2165387	lincRNA
MC1R	chr16:89906008:C:A:rs2270460	16	89906008	0.100305	2622	ENSG00000258839.3	16	89912119	1	0.338612	3.40062	36.4214	-233.51	C	A	rs2270460	protein_coding
RTL5	chrX:72131593:A:G:rs62614085	X	72131593	0.204615	2622	ENSG00000242732.4	X	72127110	1	0.33855	-0.857134	-36.4164	-233.458	A	G	rs62614085	protein_coding
CCDC146	chr7:77193353:CAAGT:C:rs71524916	7	77193353	0.154653	2622	ENSG00000135205.15	7	77122434	1	0.338366	-2.56736	-36.4014	-233.302	CAAGT	C	rs71524916	protein_coding
AC245140.2	chrX:154400814:G:A:rs4909	X	154400814	0.0989703	2622	ENSG00000280195.1	X	154396878	1	0.338219	0.355234	36.3894	-233.177	G	A	rs4909	antisense
AGAP6	chr10:50004404:A:G:rs61848271	10	50004404	0.294622	2622	ENSG00000204149.11	10	49988318	1	0.33795	-1.99645	-36.3676	-232.95	A	G	rs61848271	protein_coding
PRDX5	chr11:64313973:G:A:rs2276014	11	64313973	0.179634	2622	ENSG00000126432.14	11	64318121	1	0.337937	24.6342	36.3665	-232.939	G	A	rs2276014	protein_coding
EPHB4	chr7:100834358:T:C:rs314320	7	100834358	0.464722	2622	ENSG00000196411.10	7	100802565	1	0.337877	-7.00868	-36.3617	-232.889	T	C	rs314320	protein_coding
SEMA4A	chr1:156177535:T:C:rs7695	1	156177535	0.387872	2622	ENSG00000196189.13	1	156147366	1	0.337704	24.0578	36.3476	-232.742	T	C	rs7695	protein_coding
AC083798.2	chr3:122442517:G:A:rs62271978	3	122442517	0.0861937	2622	ENSG00000272758.5	3	122416207	1	0.337617	1.1457	36.3405	-232.668	G	A	rs62271978	antisense
RIN1	chr11:66335298:A:C:rs7950463	11	66335298	0.0882914	2622	ENSG00000174791.11	11	66330241	1	0.337469	-3.86059	-36.3285	-232.543	A	C	rs7950463	protein_coding
AC020658.5	chr15:40288963:C:A:rs3743138	15	40288963	0.328375	2622	ENSG00000273855.1	15	40285468	1	0.337431	-0.509127	-36.3254	-232.511	C	A	rs3743138	sense_intronic
CHGB	chr20:5804351:CTA:C:rs34767475	20	5804351	0.247712	2622	ENSG00000089199.10	20	5911510	1	0.33734	0.115084	36.318	-232.434	CTA	C	rs34767475	protein_coding
ZP3	chr7:76621489:C:T:rs1799231	7	76621489	0.47254	2622	ENSG00000188372.15	7	76397518	1	0.337068	0.943713	36.2959	-232.204	C	T	rs1799231	protein_coding
TUBB7P	chr4:189986012:C:A:rs372659992	4	189986012	0.170481	2622	ENSG00000251297.1	4	189982523	1	0.336769	0.114408	36.2716	-231.951	C	A	rs372659992	unprocessed_pseudogene
ME3	chr11:86672590:ACT:A:rs10583492	11	86672590	0.134249	2622	ENSG00000151376.16	11	86441108	1	0.336596	1.02161	36.2576	-231.805	ACT	A	rs10583492	protein_coding
ICOSLG	chr21:44229895:A:G:rs4568033	21	44229895	0.289474	2622	ENSG00000160223.17	21	44217014	1	0.336393	-1.29727	-36.2411	-231.634	A	G	rs4568033	protein_coding
GGTA1P	chr9:121510928:G:A:rs10985287	9	121510928	0.297864	2622	ENSG00000204136.10	9	121444991	1	0.336384	-1.41785	-36.2404	-231.627	G	A	rs10985287	transcribed_unitary_pseudogene
ZNF514	chr2:95235517:A:G:rs11686534	2	95235517	0.470633	2622	ENSG00000144026.12	2	95145000	1	0.336352	2.84605	36.2378	-231.6	A	G	rs11686534	protein_coding
PVRIG2P	chr7:100367166:T:G:rs11765869	7	100367166	0.176392	2622	ENSG00000235333.3	7	100352360	1	0.336135	4.0298	36.2202	-231.416	T	G	rs11765869	transcribed_unprocessed_pseudogene
AC116366.1	chr5:132483136:CT:C:rs11347983	5	132483136	0.438596	2622	ENSG00000234290.2	5	132468890	1	0.335961	1.44695	36.2061	-231.27	CT	C	rs11347983	antisense
SLC2A9	chr4:10066570:C:G:rs13152337	4	10066570	0.315027	2622	ENSG00000109667.12	4	9771153	1	0.335786	1.28541	36.1919	-231.122	C	G	rs13152337	protein_coding
SCN8A	chr12:51590852:C:A:rs113368091	12	51590852	0.237414	2622	ENSG00000196876.15	12	51590266	1	0.335665	0.265794	36.1821	-231.02	C	A	rs113368091	protein_coding
GPX7	chr1:52602758:G:A:rs12089784	1	52602758	0.443173	2622	ENSG00000116157.6	1	52602371	1	0.335565	-0.914919	-36.1739	-230.935	G	A	rs12089784	protein_coding
NMT2	chr10:15189017:G:A:rs76459781	10	15189017	0.0213577	2622	ENSG00000152465.18	10	15102584	1	0.335549	7.84654	36.1727	-230.922	G	A	rs76459781	protein_coding
AC093503.3	chr19:46617124:A:G:rs11666367	19	46617124	0.44222	2622	ENSG00000279161.1	19	46636810	1	0.335163	-0.411095	-36.1413	-230.597	A	G	rs11666367	TEC
SLC18A1	chr8:20175318:C:A:rs2410637	8	20175318	0.378528	2622	ENSG00000036565.15	8	20144855	1	0.334909	0.275488	36.1208	-230.383	C	A	rs2410637	protein_coding
WASH6P	chrX:156025024:C:T:rs28450668	X	156025024	0.401793	2622	ENSG00000182484.15	X	156020826	1	0.334846	8.55202	36.1156	-230.33	C	T	rs28450668	transcribed_unprocessed_pseudogene
PRX	chr19:40413751:C:T:rs116866864	19	40413751	0.029939	2622	ENSG00000105227.14	19	40393768	1	0.334251	3.33679	36.0674	-229.83	C	T	rs116866864	protein_coding
FAM86B1	chr8:12390698:C:A:rs375334396	8	12390698	0.0762777	2622	ENSG00000186523.14	8	12182096	1	0.334166	0.354439	36.0605	-229.758	C	A	rs375334396	protein_coding
NPIPB15	chr16:74413616:T:C:rs2650549	16	74413616	0.293288	2622	ENSG00000196436.8	16	74377878	1	0.334148	3.37408	36.059	-229.742	T	C	rs2650549	protein_coding
PCP2	chr19:7633902:C:A:rs4804757	19	7633902	0.37376	2622	ENSG00000174788.10	19	7631611	1	0.3341	-0.453124	-36.0552	-229.703	C	A	rs4804757	protein_coding
SPART	chr13:36316585:T:C:rs200838036	13	36316585	0.257628	2622	ENSG00000133104.14	13	36301638	1	0.334016	3.2686	36.0484	-229.632	T	C	rs200838036	protein_coding
PI16	chr6:36948178:G:A:rs1023037	6	36948178	0.156369	2622	ENSG00000164530.15	6	36948263	1	0.333718	4.84587	36.0242	-229.381	G	A	rs1023037	protein_coding
SPAG1	chr8:100214485:A:G:rs1440573	8	100214485	0.41762	2622	ENSG00000104450.12	8	100157906	1	0.333031	-0.780014	-35.9685	-228.803	A	G	rs1440573	protein_coding
AC009974.1	chr2:218776805:G:T:rs7599945	2	218776805	0.473875	2622	ENSG00000272555.1	2	218818690	1	0.332384	0.285416	35.9162	-228.261	G	T	rs7599945	lincRNA
DUSP18	chr22:30667817:GT:G:rs34597012	22	30667817	0.254005	2622	ENSG00000167065.13	22	30652051	1	0.332344	-2.40706	-35.913	-228.227	GT	G	rs34597012	protein_coding
ZNF600	chr19:52781467:C:G:rs4802995	19	52781467	0.498856	2622	ENSG00000189190.10	19	52749942	1	0.332071	4.85053	35.8909	-227.998	C	G	rs4802995	protein_coding
LINC01238	chr2:242088227:G:A:rs3898681	2	242088227	0.426583	2622	ENSG00000261186.2	2	242087351	1	0.331937	0.133612	35.88	-227.885	G	A	rs3898681	antisense
RSPO4	chr20:1017740:T:C:rs926823	20	1017740	0.198894	2622	ENSG00000101282.9	20	958452	1	0.331712	-0.231562	-35.8619	-227.697	T	C	rs926823	protein_coding
NPHP3	chr3:132717669:G:A:rs56214742	3	132717669	0.311404	2622	ENSG00000113971.20	3	132680609	1	0.331613	-2.42103	-35.8539	-227.614	G	A	rs56214742	protein_coding
PLD2	chr17:4807191:C:G:rs2875842	17	4807191	0.131007	2622	ENSG00000129219.14	17	4807152	1	0.331552	-4.68063	-35.8489	-227.563	C	G	rs2875842	protein_coding
PDXK	chr21:43732619:G:A:rs2276528	21	43732619	0.12624	2622	ENSG00000160209.19	21	43719094	1	0.330869	13.5875	35.7936	-226.991	G	A	rs2276528	protein_coding
ORAI2	chr7:102423287:G:GT:rs202219758	7	102423287	0.062357	2622	ENSG00000160991.16	7	102433106	1	0.330823	-54.2514	-35.7899	-226.952	G	GT	rs202219758	protein_coding
LINC01869	chr19:50806963:T:A:rs11671709	19	50806963	0.215294	2622	ENSG00000180279.7	19	50808874	1	0.33082	0.17746	35.7897	-226.95	T	A	rs11671709	transcribed_unitary_pseudogene
CCT8	chr21:29073627:G:A:rs2070610	21	29073627	0.117277	2622	ENSG00000156261.13	21	29055805	1	0.330605	11.4805	35.7723	-226.77	G	A	rs2070610	protein_coding
IQCN	chr19:18283951:A:G:rs7256111	19	18283951	0.375477	2622	ENSG00000130518.17	19	18257097	1	0.330536	-1.84851	-35.7667	-226.712	A	G	rs7256111	protein_coding
BIN1	chr2:127081898:G:A:rs11682128	2	127081898	0.308162	2622	ENSG00000136717.15	2	127048027	1	0.330059	9.39262	35.7282	-226.313	G	A	rs11682128	protein_coding
PRELID1	chr5:177308186:G:T:rs10051822	5	177308186	0.205568	2622	ENSG00000169230.10	5	177303799	1	0.329935	17.8581	35.7182	-226.21	G	T	rs10051822	protein_coding
MEI1	chr22:41781895:A:G:rs45500192	22	41781895	0.184592	2622	ENSG00000167077.13	22	41699503	1	0.329787	2.54679	35.7062	-226.086	A	G	rs45500192	protein_coding
LY75	chr2:159852134:C:G:rs2162500	2	159852134	0.492754	2622	ENSG00000054219.11	2	159803355	1	0.329707	6.39475	35.6998	-226.019	C	G	rs2162500	protein_coding
SCYL3	chr1:169796199:G:A:rs2205845	1	169796199	0.407132	2622	ENSG00000000457.14	1	169849631	1	0.329462	-1.86056	-35.68	-225.814	G	A	rs2205845	protein_coding
AC004951.2	chr7:43973326:G:T:rs186073907	7	43973326	0.106598	2622	ENSG00000239556.4	7	43984995	1	0.329429	0.783755	35.6773	-225.787	G	T	rs186073907	transcribed_unprocessed_pseudogene
PNMA3	chrX:153032578:C:T:rs1029279	X	153032578	0.438215	2622	ENSG00000183837.9	X	153056409	1	0.329388	4.57329	35.674	-225.753	C	T	rs1029279	protein_coding
OCLNP1	chr5:71107536:G:C:rs76585232	5	71107536	0.286995	2622	ENSG00000230847.4	5	71074225	1	0.329367	-0.291332	-35.6723	-225.735	G	C	rs76585232	unprocessed_pseudogene
SLC24A4	chr14:92489041:A:C:rs17783630	14	92489041	0.444317	2622	ENSG00000140090.17	14	92322581	1	0.32905	-10.1507	-35.6468	-225.47	A	C	rs17783630	protein_coding
KCTD2	chr17:75047242:C:T:rs12952376	17	75047242	0.312548	2622	ENSG00000180901.11	17	75032575	1	0.329042	-4.46922	-35.6461	-225.464	C	T	rs12952376	protein_coding
AC009065.2	chr16:2088669:TAA:T:rs993209148	16	2088669	0.0865751	2622	ENSG00000259933.6	16	2091436	1	0.328918	0.0459309	35.6361	-225.36	TAA	T	rs993209148	sense_overlapping
SLC25A41	chr19:6436846:T:C:rs349090	19	6436846	0.468345	2622	ENSG00000181240.13	19	6426037	1	0.328728	0.0995056	35.6207	-225.201	T	C	rs349090	protein_coding
HYAL3	chr3:50295266:G:A:rs13100173	3	50295266	0.465675	2622	ENSG00000186792.17	3	50292831	1	0.328507	-0.785028	-35.6029	-225.017	G	A	rs13100173	protein_coding
GPR162	chr12:6784998:C:G:rs7296859	12	6784998	0.35431	2622	ENSG00000250510.8	12	6821624	1	0.32845	-8.82417	-35.5983	-224.969	C	G	rs7296859	protein_coding
KRT17P2	chr17:18628656:C:T:rs78256895	17	18628656	0.391686	2622	ENSG00000186831.11	17	18426861	1	0.328243	0.235307	35.5816	-224.796	C	T	rs78256895	transcribed_unprocessed_pseudogene
SLC41A3	chr3:126036607:C:T:rs7617162	3	126036607	0.363272	2622	ENSG00000114544.16	3	126006355	1	0.328042	2.40124	35.5653	-224.629	C	T	rs7617162	protein_coding
ITGB2	chr21:44908184:T:C:rs760462	21	44908184	0.168955	2622	ENSG00000160255.18	21	44885953	1	0.328036	174.791	35.5649	-224.624	T	C	rs760462	protein_coding
MUL1	chr1:20508117:C:A:rs6700034	1	20508117	0.136918	2622	ENSG00000090432.7	1	20499448	1	0.328031	3.38621	35.5645	-224.62	C	A	rs6700034	protein_coding
PDPR	chr16:70127947:G:C:rs3960348	16	70127947	0.27479	2622	ENSG00000090857.13	16	70113626	1	0.327928	22.784	35.5562	-224.534	G	C	rs3960348	protein_coding
NLN	chr5:65744138:C:CT:rs59900586	5	65744138	0.247521	2622	ENSG00000123213.23	5	65722205	1	0.327842	1.29709	35.5492	-224.462	C	CT	rs59900586	protein_coding
C1orf174	chr1:3891607:T:C:rs6701422	1	3891607	0.253051	2622	ENSG00000198912.11	1	3889125	1	0.327782	2.07961	35.5444	-224.413	T	C	rs6701422	protein_coding
TUBBP5	chr9:138164930:G:A:rs371822900	9	138164930	0.215866	2622	ENSG00000159247.13	9	138150075	1	0.32761	0.798822	35.5305	-224.269	G	A	rs371822900	transcribed_unprocessed_pseudogene
TAS2R60	chr7:143414109:CCA:C:rs71168724	7	143414109	0.369375	2622	ENSG00000185899.1	7	143443453	1	0.327329	0.0782488	35.5078	-224.035	CCA	C	rs71168724	protein_coding
CCM2	chr7:45047066:A:G:rs10951792	7	45047066	0.200038	2622	ENSG00000136280.16	7	44999475	1	0.327006	14.4542	35.4819	-223.766	A	G	rs10951792	protein_coding
ZNF333	chr19:14692884:A:G:rs3893728	19	14692884	0.343059	2622	ENSG00000160961.12	19	14689801	1	0.326853	-3.05323	-35.4695	-223.639	A	G	rs3893728	protein_coding
PICK1	chr22:38056358:C:G:rs737662	22	38056358	0.315789	2622	ENSG00000100151.16	22	38056311	1	0.326782	-2.10422	-35.4638	-223.58	C	G	rs737662	protein_coding
STON1	chr2:48559041:G:A:rs76033316	2	48559041	0.325324	2622	ENSG00000243244.6	2	48529383	1	0.326765	0.255824	35.4624	-223.566	G	A	rs76033316	protein_coding
MTHFSD	chr16:86531581:A:T:rs16944719	16	86531581	0.0537757	2622	ENSG00000103248.18	16	86530176	1	0.326727	-3.12197	-35.4594	-223.534	A	T	rs16944719	protein_coding
IFITM3	chr11:308363:G:C:rs1058935	11	308363	0.443555	2622	ENSG00000142089.16	11	319676	1	0.326702	148.577	35.4573	-223.513	G	C	rs1058935	protein_coding
SMIM38	chr11:69154575:A:G:rs72932540	11	69154575	0.099733	2622	ENSG00000284713.1	11	69155478	1	0.326677	0.515425	35.4553	-223.493	A	G	rs72932540	protein_coding
TMPRSS9	chr19:2426210:G:C:rs78609089	19	2426210	0.0331808	2622	ENSG00000178297.13	19	2360238	1	0.326454	2.90896	35.4374	-223.307	G	C	rs78609089	protein_coding
SERBP1P3	chr3:53073553:G:A:rs2564940	3	53073553	0.452708	2622	ENSG00000242142.1	3	53064283	1	0.326202	0.131075	35.417	-223.097	G	A	rs2564940	processed_pseudogene
WLS	chr1:68271700:C:A:rs59129922	1	68271700	0.153318	2622	ENSG00000116729.14	1	68098473	1	0.326155	24.4694	35.4132	-223.058	C	A	rs59129922	protein_coding
INF2	chr14:104695582:T:C:rs867200927	14	104695582	0.148932	2622	ENSG00000203485.13	14	104689606	1	0.32595	-12.2409	-35.3967	-222.888	T	C	rs867200927	protein_coding
ZNRF2P1	chr7:32603391:G:T:rs11974541	7	32603391	0.179062	2622	ENSG00000237004.4	7	32728569	1	0.325766	0.109188	35.3819	-222.735	G	T	rs11974541	transcribed_processed_pseudogene
DBNDD1	chr16:90013161:G:C:rs62054580	16	90013161	0.0581617	2622	ENSG00000003249.13	16	90004865	1	0.325574	4.21426	35.3665	-222.576	G	C	rs62054580	protein_coding
LINC01237	chr2:241967921:A:G:rs35928865	2	241967921	0.499428	2622	ENSG00000233806.7	2	241881363	1	0.325246	-0.387886	-35.3401	-222.303	A	G	rs35928865	processed_transcript
NIPSNAP3B	chr9:104764338:G:A:rs62565988	9	104764338	0.146834	2622	ENSG00000165028.12	9	104764129	1	0.325173	0.829051	35.3342	-222.243	G	A	rs62565988	protein_coding
AHSA2P	chr2:61177796:A:T:rs2600667	2	61177796	0.311976	2622	ENSG00000173209.23	2	61177418	1	0.325158	-9.82022	-35.3329	-222.23	A	T	rs2600667	transcribed_unitary_pseudogene
MT1E	chr16:56625613:C:G:rs1610215	16	56625613	0.480931	2622	ENSG00000169715.14	16	56625475	1	0.324639	0.552158	35.2912	-221.8	C	G	rs1610215	protein_coding
LILRA2	chr19:54573515:A:G:rs28384500	19	54573515	0.117086	2622	ENSG00000239998.6	19	54572920	1	0.324459	-48.9786	-35.2767	-221.65	A	G	rs28384500	protein_coding
MRI1	chr19:13764478:A:G:rs184530887	19	13764478	0.0213577	2622	ENSG00000037757.14	19	13764522	1	0.324419	-10.6152	-35.2735	-221.617	A	G	rs184530887	protein_coding
HSFX2	chrX:149603957:C:G:rs5936308	X	149603957	0.273646	2622	ENSG00000268738.3	X	149592512	1	0.324332	-0.0381418	-35.2665	-221.545	C	G	rs5936308	protein_coding
NSFL1C	chr20:1467721:T:G:rs6135033	20	1467721	0.241609	2622	ENSG00000088833.17	20	1442162	1	0.323741	-12.8478	-35.2189	-221.055	T	G	rs6135033	protein_coding
EXOC3	chr5:475293:T:G:rs11745923	5	475293	0.37643	2622	ENSG00000180104.16	5	443175	1	0.323545	-7.66099	-35.2031	-220.892	T	G	rs11745923	protein_coding
TMEM8A	chr16:380469:C:G:rs2003830	16	380469	0.431159	2622	ENSG00000129925.11	16	370788	1	0.323423	-17.5548	-35.1933	-220.791	C	G	rs2003830	protein_coding
AL512622.1	chr10:132196720:C:G:rs1552681	10	132196720	0.0888635	2622	ENSG00000235010.1	10	132181225	1	0.323239	-0.0872221	-35.1785	-220.639	C	G	rs1552681	antisense
UBE2Z	chr17:48916305:T:G:rs4597361	17	48916305	0.472921	2622	ENSG00000159202.18	17	48908407	1	0.322566	-5.23735	-35.1245	-220.082	T	G	rs4597361	protein_coding
WASH8P	chr12:13811:C:T:rs370162679	12	13811	0.214722	2622	ENSG00000226210.3	12	14522	1	0.322412	-14.7736	-35.1121	-219.955	C	T	rs370162679	unprocessed_pseudogene
CAMK1D	chr10:12267269:G:A:rs11257658	10	12267269	0.197559	2622	ENSG00000183049.12	10	12349482	1	0.322297	17.0357	35.1029	-219.86	G	A	rs11257658	protein_coding
PALM	chr19:719295:C:G:rs12610821	19	719295	0.0594966	2622	ENSG00000099864.18	19	708935	1	0.322232	0.521477	35.0976	-219.806	C	G	rs12610821	protein_coding
AL008721.2	chr22:25459662:G:A:rs6004655	22	25459662	0.0932494	2622	ENSG00000272977.1	22	25476218	1	0.322151	-1.23308	-35.0911	-219.739	G	A	rs6004655	sense_intronic
PRMT6	chr1:107056636:A:T:rs2232015	1	107056636	0.366514	2622	ENSG00000198890.8	1	107056679	1	0.322151	-1.03675	-35.0911	-219.739	A	T	rs2232015	protein_coding
LPAR1	chr9:111150280:T:G:rs12339013	9	111150280	0.208619	2622	ENSG00000198121.13	9	110873263	1	0.322014	1.28312	35.0801	-219.626	T	G	rs12339013	protein_coding
LINC00900	chr11:115707780:G:C:rs1618400	11	115707780	0.172197	2622	ENSG00000246100.3	11	115754248	1	0.322008	0.235145	35.0796	-219.621	G	C	rs1618400	lincRNA
GOLGA2P10	chr15:82378916:A:G:rs890647053	15	82378916	0.104882	2622	ENSG00000255769.7	15	82472993	1	0.321847	1.41766	35.0667	-219.488	A	G	rs890647053	transcribed_unprocessed_pseudogene
USP40	chr2:233566769:G:A:rs62192778	2	233566769	0.163425	2622	ENSG00000085982.13	2	233475520	1	0.321818	-1.81252	-35.0643	-219.464	G	A	rs62192778	protein_coding
GATM	chr15:45342730:G:A:rs7182300	15	45342730	0.282227	2622	ENSG00000171766.16	15	45361124	1	0.321707	-0.598513	-35.0554	-219.372	G	A	rs7182300	protein_coding
FAM86FP	chr12:8234275:C:G:rs2968742	12	8234275	0.21415	2622	ENSG00000164845.16	12	8232512	1	0.321685	-0.265131	-35.0537	-219.354	C	G	rs2968742	transcribed_unprocessed_pseudogene
PNPLA7	chr9:137549626:T:C:rs10746563	9	137549626	0.457094	2622	ENSG00000130653.16	9	137459952	1	0.321675	2.67385	35.0528	-219.346	T	C	rs10746563	protein_coding
PTPRN	chr2:219295355:T:C:rs11887718	2	219295355	0.191266	2622	ENSG00000054356.14	2	219289623	1	0.321577	0.441928	35.045	-219.265	T	C	rs11887718	protein_coding
TRIM27	chr6:28914321:G:A:rs6906953	6	28914321	0.316171	2622	ENSG00000204713.11	6	28903002	1	0.32147	10.0572	35.0364	-219.177	G	A	rs6906953	protein_coding
AC007728.3	chr16:50692811:A:T:rs34231814	16	50692811	0.272311	2622	ENSG00000270120.1	16	50712844	1	0.321316	-0.447891	-35.024	-219.05	A	T	rs34231814	sense_intronic
KIF1B	chr1:10211630:C:G:rs11121529	1	10211630	0.125095	2622	ENSG00000054523.17	1	10210805	1	0.321279	6.1557	35.021	-219.019	C	G	rs11121529	protein_coding
COL6A4P2	chr3:130140989:G:A:rs11504995	3	130140989	0.234172	2622	ENSG00000228252.9	3	130212823	1	0.321075	-0.17834	-35.0047	-218.85	G	A	rs11504995	transcribed_unitary_pseudogene
SYNM	chr15:99107400:T:G:rs11636944	15	99107400	0.341152	2622	ENSG00000182253.14	15	99098217	1	0.321041	-1.03285	-35.002	-218.823	T	G	rs11636944	protein_coding
DCBLD1	chr6:117482375:C:T:rs4946258	6	117482375	0.288139	2622	ENSG00000164465.18	6	117453817	1	0.32073	-0.580955	-34.977	-218.566	C	T	rs4946258	protein_coding
ACP6	chr1:147646379:T:C:rs12045115	1	147646379	0.433448	2622	ENSG00000162836.12	1	147629652	1	0.320495	1.54852	34.9582	-218.372	T	C	rs12045115	protein_coding
AL117336.2	chr10:35386126:A:G:rs2474533	10	35386126	0.359077	2622	ENSG00000271335.5	10	35314552	1	0.320468	0.337173	34.956	-218.35	A	G	rs2474533	antisense
SHC1	chr1:154965759:G:C:rs1131397	1	154965759	0.0358505	2622	ENSG00000160691.18	1	154962298	1	0.320334	11.7139	34.9452	-218.239	G	C	rs1131397	protein_coding
GTF2H4	chr6:30838137:T:A:rs146115335	6	30838137	0.0152555	2622	ENSG00000213780.11	6	30908207	1	0.320319	4.42568	34.944	-218.227	T	A	rs146115335	protein_coding
LRRC25	chr19:18402007:TAGAAAAAAA:T:rs5827412	19	18402007	0.400458	2622	ENSG00000175489.10	19	18391137	1	0.320245	-29.5413	-34.938	-218.166	TAGAAAAAAA	T	rs5827412	protein_coding
CLTCL1	chr22:19187091:T:C:rs1780639	22	19187091	0.378337	2622	ENSG00000070371.16	22	19179473	1	0.320166	-1.65084	-34.9317	-218.101	T	C	rs1780639	protein_coding
PHACTR4	chr1:28367096:G:A:rs10902698	1	28367096	0.327422	2622	ENSG00000204138.13	1	28369582	1	0.320141	-2.01365	-34.9297	-218.08	G	A	rs10902698	protein_coding
SUPT20H	chr13:37035588:C:T:rs1924426	13	37035588	0.0894355	2622	ENSG00000102710.20	13	37009312	1	0.320076	7.39047	34.9245	-218.026	C	T	rs1924426	protein_coding
MIR3150BHG	chr8:95064167:C:G:rs2923815	8	95064167	0.0898169	2622	ENSG00000245080.7	8	95066808	1	0.319928	-0.312601	-34.9126	-217.905	C	G	rs2923815	antisense
LURAP1	chr1:46198577:A:G:rs28364741	1	46198577	0.179252	2622	ENSG00000171357.6	1	46203334	1	0.319795	0.112813	34.902	-217.795	A	G	rs28364741	protein_coding
POLM	chr7:44070954:TAAA:T:rs139786290	7	44070954	0.0966819	2622	ENSG00000122678.17	7	44072062	1	0.319744	7.7074	34.8978	-217.753	TAAA	T	rs139786290	protein_coding
PPIL3	chr2:200877622:C:T:rs2136600	2	200877622	0.222921	2622	ENSG00000240344.9	2	200870907	1	0.319677	-1.47423	-34.8925	-217.698	C	T	rs2136600	protein_coding
AL163541.1	chr13:109731998:G:A:rs9515111	13	109731998	0.358886	2622	ENSG00000285534.1	13	109478739	1	0.319635	-0.178945	-34.8891	-217.663	G	A	rs9515111	lincRNA
LINC01835	chr19:15865242:A:G:rs16980881	19	15865242	0.445461	2622	ENSG00000267453.7	19	15851993	1	0.319475	-0.462575	-34.8763	-217.532	A	G	rs16980881	transcribed_unprocessed_pseudogene
NRG1	chr8:32575278:G:T:rs2466076	8	32575278	0.43688	2622	ENSG00000157168.19	8	31639222	1	0.319249	2.68884	34.8581	-217.345	G	T	rs2466076	protein_coding
RABL2B	chr22:50783672:G:T:rs1321244694	22	50783672	0.0549199	2622	ENSG00000079974.17	22	50767501	1	0.319241	4.3473	34.8575	-217.339	G	T	rs1321244694	protein_coding
FRMPD2B	chr10:46775898:G:A:rs782375252	10	46775898	0.0730359	2622	ENSG00000150175.13	10	46870858	1	0.318633	0.0076055	34.8087	-216.839	G	A	rs782375252	unprocessed_pseudogene
SAP30L	chr5:154460912:C:T:rs6884266	5	154460912	0.134249	2622	ENSG00000164576.12	5	154445997	1	0.318632	4.37522	34.8087	-216.838	C	T	rs6884266	protein_coding
LINC00638	chr14:104816515:G:GC:rs3840004	14	104816515	0.222349	2622	ENSG00000258701.1	14	104821201	1	0.318617	-0.392912	-34.8075	-216.826	G	GC	rs3840004	lincRNA
MNDA	chr1:158845072:T:C:rs857871	1	158845072	0.443364	2622	ENSG00000163563.8	1	158831351	1	0.31857	168.944	34.8037	-216.787	T	C	rs857871	protein_coding
EEF1A2	chr20:63498958:T:G:rs181882707	20	63498958	0.138444	2622	ENSG00000101210.12	20	63488014	1	0.31857	0.374646	34.8037	-216.787	T	G	rs181882707	protein_coding
RBM26-AS1	chr13:79406205:C:T:rs9574421	13	79406205	0.0793288	2622	ENSG00000227354.6	13	79406309	1	0.318298	0.43028	34.7819	-216.564	C	T	rs9574421	antisense
RFPL4AL1	chr19:55766680:T:C:rs367819308	19	55766680	0.197559	2622	ENSG00000229292.1	19	55769141	1	0.318267	0.0202397	34.7794	-216.538	T	C	rs367819308	protein_coding
PDE9A	chr21:42738295:C:A:rs2839581	21	42738295	0.324752	2622	ENSG00000160191.18	21	42653621	1	0.318226	-1.0098	-34.7761	-216.504	C	A	rs2839581	protein_coding
B3GNT3	chr19:17795098:G:A:rs34262244	19	17795098	0.294432	2622	ENSG00000179913.10	19	17794828	1	0.31821	-0.22818	-34.7748	-216.491	G	A	rs34262244	protein_coding
LINC02506	chr4:31996940:G:A:rs10016376	4	31996940	0.189931	2622	ENSG00000251129.1	4	31997397	1	0.318121	-0.0479088	-34.7677	-216.418	G	A	rs10016376	lincRNA
WEE2-AS1	chr7:141761412:T:C:rs11773585	7	141761412	0.499809	2622	ENSG00000228775.7	7	141704338	1	0.317901	0.216832	34.7501	-216.237	T	C	rs11773585	antisense
LINC00211	chr2:37829016:T:C:rs4670781	2	37829016	0.333905	2622	ENSG00000237803.5	2	37826247	1	0.317763	1.01607	34.739	-216.124	T	C	rs4670781	lincRNA
HSD17B14	chr19:48835841:T:C:rs8110220	19	48835841	0.261442	2622	ENSG00000087076.9	19	48813018	1	0.317721	-0.210278	-34.7356	-216.089	T	C	rs8110220	protein_coding
SERPINE2	chr2:224029204:C:T:rs12476888	2	224029204	0.45328	2622	ENSG00000135919.13	2	223975045	1	0.317646	-0.464194	-34.7296	-216.028	C	T	rs12476888	protein_coding
GGCX	chr2:85561052:T:A:rs7568458	2	85561052	0.456522	2622	ENSG00000115486.12	2	85544720	1	0.317637	1.55413	34.7289	-216.02	T	A	rs7568458	protein_coding
POLR1B	chr2:112584474:G:T:rs3748026	2	112584474	0.0739893	2622	ENSG00000125630.15	2	112541915	1	0.317588	2.79421	34.725	-215.98	G	T	rs3748026	protein_coding
MSH3	chr5:80654962:A:G:rs1650697	5	80654962	0.235698	2622	ENSG00000113318.10	5	80654652	1	0.317538	-0.980761	-34.721	-215.939	A	G	rs1650697	protein_coding
PIGC	chr1:172456389:C:G:rs2285170	1	172456389	0.484744	2622	ENSG00000135845.10	1	172370189	1	0.31752	-2.66253	-34.7196	-215.924	C	G	rs2285170	protein_coding
AC091045.1	chr15:40553753:A:G:rs1044474	15	40553753	0.459573	2622	ENSG00000259536.5	15	40488041	1	0.31743	0.180913	34.7124	-215.851	A	G	rs1044474	antisense
C2orf92	chr2:97663552:C:T:rs187080155	2	97663552	0.0135393	2622	ENSG00000228486.10	2	97664217	1	0.317406	1.69332	34.7104	-215.831	C	T	rs187080155	protein_coding
AL645929.1	chr6:29880902:C:T:rs57700449	6	29880902	0.439741	2622	ENSG00000230521.1	6	29887294	1	0.317316	-0.306061	-34.7032	-215.757	C	T	rs57700449	unprocessed_pseudogene
IL3RA	chrX:1332106:T:C:rs879962061	X	1332106	0.273646	2622	ENSG00000185291.11	X	1336616	1	0.316728	8.71669	34.6561	-215.274	T	C	rs879962061	protein_coding
STEAP3	chr2:119263743:C:T:rs3769653	2	119263743	0.46415	2622	ENSG00000115107.20	2	119223831	1	0.316699	-1.19132	-34.6539	-215.251	C	T	rs3769653	protein_coding
TMOD2	chr15:51778254:C:T:rs35823585	15	51778254	0.393021	2622	ENSG00000128872.10	15	51751597	1	0.31652	5.12759	34.6395	-215.104	C	T	rs35823585	protein_coding
DDX11L10	chr16:10214:A:G:rs112858078	16	10214	0.397788	2622	ENSG00000233614.6	16	11555	1	0.316441	-8.90074	-34.6331	-215.039	A	G	rs112858078	transcribed_unprocessed_pseudogene
UPK3A	chr22:45282255:G:C:rs62231127	22	45282255	0.263349	2622	ENSG00000100373.10	22	45284949	1	0.316376	1.00659	34.628	-214.986	G	C	rs62231127	protein_coding
LINC00886	chr3:156816148:A:C:rs12497539	3	156816148	0.380053	2622	ENSG00000240875.5	3	156747346	1	0.316366	-0.394884	-34.6272	-214.978	A	C	rs12497539	lincRNA
PITRM1	chr10:3148307:A:T:rs61837966	10	3148307	0.113654	2622	ENSG00000107959.16	10	3137728	1	0.316173	5.91112	34.6117	-214.819	A	T	rs61837966	protein_coding
EGLN2	chr19:40799888:CTCTG:C:rs111833532	19	40799888	0.442792	2622	ENSG00000269858.6	19	40798996	1	0.316118	19.8723	34.6073	-214.775	CTCTG	C	rs111833532	protein_coding
TMEM119	chr12:108598912:G:A:rs12322038	12	108598912	0.0173532	2622	ENSG00000183160.9	12	108589851	1	0.3161	2.40076	34.6058	-214.76	G	A	rs12322038	protein_coding
DUSP14	chr17:37490119:T:C:rs853199	17	37490119	0.32704	2622	ENSG00000276023.5	17	37489891	1	0.316041	-0.531029	-34.6011	-214.711	T	C	rs853199	protein_coding
WDR18	chr19:984537:A:G:rs61732720	19	984537	0.124142	2622	ENSG00000065268.10	19	984271	1	0.315947	3.53117	34.5937	-214.635	A	G	rs61732720	protein_coding
TTC24	chr1:156582056:A:G:rs6682716	1	156582056	0.284516	2622	ENSG00000187862.11	1	156579727	1	0.315909	-0.819817	-34.5906	-214.603	A	G	rs6682716	protein_coding
ZDHHC4	chr7:6577616:C:G:rs11559147	7	6577616	0.275553	2622	ENSG00000136247.14	7	6577434	1	0.315844	1.45478	34.5853	-214.55	C	G	rs11559147	protein_coding
ABCG2	chr4:88229026:C:G:rs62308057	4	88229026	0.153318	2622	ENSG00000118777.12	4	88090150	1	0.31544	0.429372	34.553	-214.219	C	G	rs62308057	protein_coding
RAPGEF1	chr9:131698327:C:T:rs56363350	9	131698327	0.282609	2622	ENSG00000107263.18	9	131576770	1	0.315385	-22.6383	-34.5486	-214.174	C	T	rs56363350	protein_coding
SIGLEC14	chr19:51627384:T:A:rs1106476	19	51627384	0.101068	2622	ENSG00000254415.3	19	51642553	1	0.315209	-37.2423	-34.5346	-214.031	T	A	rs1106476	protein_coding
MSH2	chr2:47403074:T:C:rs2303425	2	47403074	0.118612	2622	ENSG00000095002.14	2	47402969	1	0.315169	1.96691	34.5314	-213.997	T	C	rs2303425	protein_coding
COL11A2	chr6:33170423:T:C:rs16868900	6	33170423	0.0339436	2622	ENSG00000204248.10	6	33162681	1	0.314929	1.32461	34.5121	-213.801	T	C	rs16868900	protein_coding
ASAH1	chr8:18069552:G:T:rs4921833	8	18069552	0.495423	2622	ENSG00000104763.19	8	18055992	1	0.314524	22.7029	34.4798	-213.47	G	T	rs4921833	protein_coding
FAM117B	chr2:202620363:G:T:rs72926952	2	202620363	0.317887	2622	ENSG00000138439.12	2	202634969	1	0.314439	-3.13247	-34.473	-213.401	G	T	rs72926952	protein_coding
THEMIS2	chr1:27882794:A:G:rs3766398	1	27882794	0.335622	2622	ENSG00000130775.16	1	27872543	1	0.314344	-37.2153	-34.4654	-213.323	A	G	rs3766398	protein_coding
PLCH2	chr1:2416027:C:T:rs12746918	1	2416027	0.176011	2622	ENSG00000149527.18	1	2425980	1	0.314126	5.78716	34.448	-213.145	C	T	rs12746918	protein_coding
PLEKHO2	chr15:64857483:C:T:rs832881	15	64857483	0.465675	2622	ENSG00000241839.10	15	64841883	1	0.314104	-25.9871	-34.4462	-213.127	C	T	rs832881	protein_coding
OSCAR	chr19:54050443:T:C:rs10500316	19	54050443	0.474828	2622	ENSG00000170909.13	19	54094668	1	0.313917	-13.6713	-34.4312	-212.974	T	C	rs10500316	protein_coding
TMEM121B	chr22:17116823:G:C:rs9605217	22	17116823	0.246377	2622	ENSG00000183307.3	22	17116299	1	0.313705	-5.70368	-34.4143	-212.801	G	C	rs9605217	protein_coding
HOXB-AS1	chr17:48514888:GA:G:rs66716039	17	48514888	0.494661	2622	ENSG00000230148.8	17	48543551	1	0.313628	0.597908	34.4082	-212.738	GA	G	rs66716039	antisense
CBR1	chr21:36074301:C:A:rs16993864	21	36074301	0.0307018	2622	ENSG00000159228.13	21	36069941	1	0.313576	-6.6373	-34.404	-212.695	C	A	rs16993864	protein_coding
ZMAT4	chr8:40763989:A:AC:rs144605392	8	40763989	0.0556827	2622	ENSG00000165061.15	8	40530590	1	0.313336	0.364257	34.3848	-212.499	A	AC	rs144605392	protein_coding
GPR137B	chr1:236142389:CGGGGCGCGCGGGCCGGGGCGGGGGCGCGCGGGCCGGGGCG:C:rs745531177	1	236142389	0.122998	2622	ENSG00000077585.14	1	236142505	1	0.313124	-1.92097	-34.3679	-212.327	CGGGGCGCGCGGGCCGGGGCGGGGGCGCGCGGGCCGGGGCG	C	rs745531177	protein_coding
THBD	chr20:23122115:T:C:rs844880	20	23122115	0.0842868	2622	ENSG00000178726.6	20	23045633	1	0.312996	14.2211	34.3577	-212.223	T	C	rs844880	protein_coding
PTGR2	chr14:73852011:A:G:rs8020267	14	73852011	0.092868	2622	ENSG00000140043.11	14	73851844	1	0.312714	-0.623546	-34.3351	-211.992	A	G	rs8020267	protein_coding
AC011466.4	chr19:48214372:G:C:rs12610708	19	48214372	0.346873	2622	ENSG00000280353.1	19	48198107	1	0.312692	0.127317	34.3334	-211.975	G	C	rs12610708	TEC
ADAM15	chr1:155062156:C:G:rs45444697	1	155062156	0.183257	2622	ENSG00000143537.13	1	155050566	1	0.312676	-11.3384	-34.3321	-211.961	C	G	rs45444697	protein_coding
CHI3L1	chr1:203186952:T:C:rs10399931	1	203186952	0.241037	2622	ENSG00000133048.13	1	203178931	1	0.312639	93.1535	34.3291	-211.931	T	C	rs10399931	protein_coding
AC139495.3	chr5:70459269:G:A:rs486291	5	70459269	0.320175	2622	ENSG00000250138.4	5	69631963	1	0.312428	-8.65386	-34.3123	-211.759	G	A	rs486291	unprocessed_pseudogene
PPDPF	chr20:63521166:C:G:rs72629024	20	63521166	0.14283	2622	ENSG00000125534.10	20	63520765	1	0.311952	-37.4652	-34.2743	-211.371	C	G	rs72629024	protein_coding
SERPINF2	chr17:1743858:G:A:rs73292928	17	1743858	0.227307	2622	ENSG00000167711.13	17	1742836	1	0.311816	0.763741	34.2634	-211.261	G	A	rs73292928	protein_coding
AC005041.3	chr2:74498051:G:A:rs17009998	2	74498051	0.129481	2622	ENSG00000272183.1	2	74501717	1	0.311568	0.178579	34.2436	-211.059	G	A	rs17009998	antisense
DND1P1	chr17:45674673:C:T:rs62055661	17	45674673	0.236079	2622	ENSG00000264070.1	17	45585871	1	0.311378	-0.188254	-34.2285	-210.904	C	T	rs62055661	processed_pseudogene
RAB34	chr17:28717649:T:C:rs190293462	17	28717649	0.0064836	2622	ENSG00000109113.20	17	28714281	1	0.311298	12.8233	34.222	-210.839	T	C	rs190293462	protein_coding
PPP2CB	chr8:30774030:G:T:rs76507762	8	30774030	0.051106	2622	ENSG00000104695.13	8	30774457	1	0.311239	3.98681	34.2173	-210.791	G	T	rs76507762	protein_coding
CYBRD1	chr2:171512559:T:C:rs6433294	2	171512559	0.320557	2622	ENSG00000071967.12	2	171522247	1	0.311043	-6.48119	-34.2017	-210.632	T	C	rs6433294	protein_coding
ITSN1	chr21:33657769:C:T:rs2300375	21	33657769	0.320938	2622	ENSG00000205726.15	21	33642400	1	0.31102	-0.979745	-34.1998	-210.613	C	T	rs2300375	protein_coding
GIMAP3P	chr7:150748953:T:C:rs6979154	7	150748953	0.405034	2622	ENSG00000177590.7	7	150746893	1	0.310971	0.219317	34.1959	-210.573	T	C	rs6979154	processed_pseudogene
PTTG1IP	chr21:44875071:G:C:rs235374	21	44875071	0.446034	2622	ENSG00000183255.12	21	44849585	1	0.310768	11.8881	34.1798	-210.408	G	C	rs235374	protein_coding
NSUN6	chr10:18558791:G:A:rs12569760	10	18558791	0.485317	2622	ENSG00000241058.4	10	18545561	1	0.310542	0.954592	34.1617	-210.224	G	A	rs12569760	protein_coding
DISC1	chr1:231631484:G:A:rs823167	1	231631484	0.392639	2622	ENSG00000162946.22	1	231626815	1	0.310209	-3.18753	-34.1352	-209.954	G	A	rs823167	protein_coding
RALGAPA1	chr14:35673373:T:A:rs28475108	14	35673373	0.133105	2622	ENSG00000174373.16	14	35538352	1	0.310031	2.30514	34.1209	-209.809	T	A	rs28475108	protein_coding
AC133065.3	chr16:10923871:G:C:rs4780336	16	10923871	0.0684592	2622	ENSG00000280153.1	16	10933903	1	0.309985	-9.15121	-34.1173	-209.771	G	C	rs4780336	TEC
TNFSF15	chr9:114806486:A:G:rs6478109	9	114806486	0.321129	2622	ENSG00000181634.8	9	114784652	1	0.309959	-0.255181	-34.1152	-209.75	A	G	rs6478109	protein_coding
ZNF215	chr11:6927145:C:CG:rs5789491	11	6927145	0.326087	2622	ENSG00000149054.16	11	6926404	1	0.309927	0.099464	34.1127	-209.725	C	CG	rs5789491	protein_coding
INSL3	chr19:17824775:CAA:C:rs10580414	19	17824775	0.216819	2622	ENSG00000248099.4	19	17816512	1	0.309906	0.923106	34.111	-209.707	CAA	C	rs10580414	protein_coding
PRKCB	chr16:23853326:C:A:rs7404003	16	23853326	0.432304	2622	ENSG00000166501.13	16	23835946	1	0.309637	20.7086	34.0896	-209.489	C	A	rs7404003	protein_coding
CSGALNACT1	chr8:19706638:A:G:rs7835354	8	19706638	0.456522	2622	ENSG00000147408.14	8	19404161	1	0.309405	5.59525	34.0711	-209.301	A	G	rs7835354	protein_coding
GCDH	chr19:12899706:A:G:rs8012	19	12899706	0.457475	2622	ENSG00000105607.13	19	12891160	1	0.309405	1.73005	34.0711	-209.301	A	G	rs8012	protein_coding
AMACR	chr5:34001599:A:C:rs42440	5	34001599	0.135584	2622	ENSG00000242110.8	5	33986165	1	0.309341	1.92528	34.066	-209.249	A	C	rs42440	protein_coding
NUTM2A	chr10:87351186:C:A:rs78166398	10	87351186	0.317506	2622	ENSG00000184923.12	10	87225448	1	0.309257	0.322119	34.0593	-209.181	C	A	rs78166398	protein_coding
TRIM37	chr17:59096484:A:G:rs6503894	17	59096484	0.372998	2622	ENSG00000108395.14	17	58982638	1	0.309064	1.04707	34.0439	-209.024	A	G	rs6503894	protein_coding
CYTL1	chr4:5016483:C:G:rs80238581	4	5016483	0.163234	2622	ENSG00000170891.11	4	5014586	1	0.308897	0.2986	34.0305	-208.889	C	G	rs80238581	protein_coding
ITPA	chr20:3212640:AG:A:rs144598771	20	3212640	0.146644	2622	ENSG00000125877.13	20	3208868	1	0.308768	-3.48053	-34.0203	-208.784	AG	A	rs144598771	protein_coding
SMUG1	chr12:54182016:C:A:rs2233921	12	54182016	0.462052	2622	ENSG00000123415.15	12	54121277	1	0.308625	-1.43118	-34.0089	-208.668	C	A	rs2233921	protein_coding
GSDME	chr7:24757074:C:G:rs1476522	7	24757074	0.472159	2622	ENSG00000105928.15	7	24698355	1	0.308369	0.270415	33.9885	-208.461	C	G	rs1476522	protein_coding
NELFCD	chr20:58981547:CCCGGGGTCCCGCGGCGCGGCCG:C:rs769971836	20	58981547	0.0943936	2622	ENSG00000101158.14	20	58981208	1	0.308091	-4.54994	-33.9663	-208.236	CCCGGGGTCCCGCGGCGCGGCCG	C	rs769971836	protein_coding
OR2A20P	chr7:144357425:G:A:rs62485517	7	144357425	0.330854	2622	ENSG00000170356.9	7	144250045	1	0.307762	0.396127	33.9401	-207.969	G	A	rs62485517	transcribed_unprocessed_pseudogene
MRPL54	chr19:3762928:G:A:rs7245624	19	3762928	0.378719	2622	ENSG00000183617.5	19	3762682	1	0.307555	2.06861	33.9236	-207.801	G	A	rs7245624	protein_coding
AL160272.1	chr9:117779806:A:G:rs7028772	9	117779806	0.302822	2622	ENSG00000284977.1	9	117759455	1	0.307514	0.735092	33.9204	-207.769	A	G	rs7028772	lincRNA
CD93	chr20:23123230:T:C:rs844881	20	23123230	0.0842868	2622	ENSG00000125810.10	20	23079360	1	0.307274	68.2666	33.9013	-207.574	T	C	rs844881	protein_coding
SLC45A4	chr8:141328453:A:G:rs13276309	8	141328453	0.339436	2622	ENSG00000022567.9	8	141207166	1	0.307252	-18.2979	-33.8995	-207.556	A	G	rs13276309	protein_coding
TMEM98	chr17:32926134:G:C:rs8077002	17	32926134	0.168192	2622	ENSG00000006042.12	17	32927910	1	0.307126	0.112799	33.8895	-207.455	G	C	rs8077002	protein_coding
GSTM2	chr1:109687516:G:A:rs28549287	1	109687516	0.325515	2622	ENSG00000213366.13	1	109668022	1	0.30693	-5.01867	-33.8739	-207.296	G	A	rs28549287	protein_coding
CAPN3	chr15:42359702:G:C:rs149698681	15	42359702	0.0234554	2622	ENSG00000092529.24	15	42359500	1	0.306873	9.28273	33.8693	-207.25	G	C	rs149698681	protein_coding
RNF216P1	chr7:4975871:A:T:rs147237612	7	4975871	0.114416	2622	ENSG00000196204.11	7	4973988	1	0.306833	-2.60015	-33.8662	-207.218	A	T	rs147237612	transcribed_unprocessed_pseudogene
DPYSL4	chr10:132212943:T:C:rs1038804	10	132212943	0.273265	2622	ENSG00000151640.13	10	132186948	1	0.306716	-1.43366	-33.8568	-207.123	T	C	rs1038804	protein_coding
LRRC3	chr21:44455385:C:T:rs117139334	21	44455385	0.0356598	2622	ENSG00000160233.8	21	44455510	1	0.306654	1.44151	33.8519	-207.073	C	T	rs117139334	protein_coding
LINC00944	chr12:126771507:G:A:rs73234849	12	126771507	0.0560641	2622	ENSG00000256128.5	12	126729787	1	0.306635	0.730126	33.8504	-207.058	G	A	rs73234849	lincRNA
CYP4F60P	chr9:42844455:C:A:rs28390196	9	42844455	0.15103	2622	ENSG00000230635.2	9	42950566	1	0.306432	-0.0104144	-33.8343	-206.894	C	A	rs28390196	unprocessed_pseudogene
TEK	chr9:27184757:G:C:rs590894	9	27184757	0.224828	2622	ENSG00000120156.21	9	27109141	1	0.306397	0.494733	33.8314	-206.865	G	C	rs590894	protein_coding
LPAR3	chr1:84892074:G:A:rs11161476	1	84892074	0.283181	2622	ENSG00000171517.6	1	84811602	1	0.306365	0.186235	33.8289	-206.839	G	A	rs11161476	protein_coding
FGF13	chrX:139342518:A:G:rs611	X	139342518	0.488177	2622	ENSG00000129682.16	X	138614727	1	0.306334	0.277613	33.8264	-206.814	A	G	rs611	protein_coding
LDLRAP1	chr1:25562931:C:T:rs12096438	1	25562931	0.448894	2622	ENSG00000157978.11	1	25543580	1	0.306297	-25.9333	-33.8235	-206.785	C	T	rs12096438	protein_coding
DRC3	chr17:17978969:A:G:rs147679420	17	17978969	0.0286041	2622	ENSG00000171962.17	17	17972813	1	0.306197	0.252068	33.8155	-206.704	A	G	rs147679420	protein_coding
PDXDC2P	chr16:69970895:C:A:rs62050620	16	69970895	0.394165	2622	ENSG00000255185.5	16	70010751	1	0.305978	-0.723845	-33.7981	-206.527	C	A	rs62050620	transcribed_unprocessed_pseudogene
OR6N1	chr1:158801958:T:C:rs115420434	1	158801958	0.0179252	2622	ENSG00000197403.4	1	158747814	1	0.305715	0.451332	33.7772	-206.315	T	C	rs115420434	protein_coding
SUSD1	chr9:112175409:T:C:rs12344169	9	112175409	0.32151	2622	ENSG00000106868.16	9	112040785	1	0.305609	-2.92651	-33.7687	-206.229	T	C	rs12344169	protein_coding
TPRA1	chr3:127592355:G:A:rs2720269	3	127592355	0.102403	2622	ENSG00000163870.15	3	127571266	1	0.305407	-3.68649	-33.7527	-206.066	G	A	rs2720269	protein_coding
TRBV12-5	chr7:142581165:C:G:rs17229	7	142581165	0.468726	2622	ENSG00000275158.1	7	142580917	1	0.305339	-0.370242	-33.7473	-206.011	C	G	rs17229	TR_V_gene
CTSB	chr8:11862718:G:C:rs1293303	8	11862718	0.432494	2622	ENSG00000164733.21	8	11842524	1	0.305116	-48.5882	-33.7295	-205.832	G	C	rs1293303	protein_coding
VSIG10	chr12:118063793:G:A:rs4128858	12	118063793	0.444889	2622	ENSG00000176834.14	12	118063593	1	0.305051	-1.35877	-33.7244	-205.779	G	A	rs4128858	protein_coding
EPHA1-AS1	chr7:143414109:CCA:C:rs71168724	7	143414109	0.369375	2622	ENSG00000229153.5	7	143407813	1	0.30504	0.410248	33.7235	-205.77	CCA	C	rs71168724	antisense
LINC02021	chr3:130099666:A:G:rs56039375	3	130099666	0.470633	2622	ENSG00000249846.6	3	130112550	1	0.305005	-0.20029	-33.7206	-205.741	A	G	rs56039375	lincRNA
MYOM1	chr18:3247258:A:C:rs4798075	18	3247258	0.203089	2622	ENSG00000101605.12	18	3066807	1	0.304981	0.92738	33.7188	-205.722	A	C	rs4798075	protein_coding
NKX6-3	chr8:41622990:G:A:rs7010327	8	41622990	0.450229	2622	ENSG00000165066.12	8	41645178	1	0.30496	-0.176268	-33.7171	-205.705	G	A	rs7010327	protein_coding
ADAT1	chr16:75631121:A:G:rs7189895	16	75631121	0.29405	2622	ENSG00000065457.10	16	75596981	1	0.30482	1.88295	33.706	-205.593	A	G	rs7189895	protein_coding
SNHG7	chr9:136725637:G:C:rs61749087	9	136725637	0.118612	2622	ENSG00000233016.6	9	136721366	1	0.304235	-3.55075	-33.6595	-205.121	G	C	rs61749087	antisense
AC087481.3	chr15:30823506:G:C:rs2240101	15	30823506	0.467391	2622	ENSG00000270015.1	15	30926514	1	0.304193	-1.11133	-33.6561	-205.088	G	C	rs2240101	sense_intronic
FGFR1	chr8:38460819:G:C:rs13275043	8	38460819	0.483982	2622	ENSG00000077782.20	8	38400215	1	0.304061	-1.73342	-33.6456	-204.981	G	C	rs13275043	protein_coding
PSPH	chr7:55736277:G:A:rs6593279	7	55736277	0.195461	2622	ENSG00000146733.14	7	56011051	1	0.303972	0.511609	33.6386	-204.91	G	A	rs6593279	protein_coding
HLA-S	chr6:31272092:T:C:rs2074492	6	31272092	0.374333	2622	ENSG00000225851.1	6	31382074	1	0.303799	0.50759	33.6248	-204.77	T	C	rs2074492	unprocessed_pseudogene
TSNARE1	chr8:142402242:T:C:rs59366013	8	142402242	0.357551	2622	ENSG00000171045.15	8	142212080	1	0.303772	-1.60497	-33.6226	-204.748	T	C	rs59366013	protein_coding
PMS2P9	chr7:76989271:T:C:rs2430317	7	76989271	0.482456	2622	ENSG00000233448.2	7	77039944	1	0.303618	0.104904	33.6104	-204.624	T	C	rs2430317	transcribed_unprocessed_pseudogene
LINC00683	chr18:76565717:C:A:rs8084598	18	76565717	0.436117	2622	ENSG00000266256.2	18	76528655	1	0.30345	-0.222709	-33.597	-204.489	C	A	rs8084598	lincRNA
UPB1	chr22:24466770:A:G:rs738813	22	24466770	0.403699	2622	ENSG00000100024.14	22	24494107	1	0.303422	-0.872619	-33.5948	-204.467	A	G	rs738813	protein_coding
IGHV1-2	chr14:106006343:A:G:rs72637129	14	106006343	0.491228	2622	ENSG00000211934.3	14	105986582	1	0.303311	3.43243	33.586	-204.377	A	G	rs72637129	IG_V_gene
AC009318.4	chr12:29338595:A:G:rs966541	12	29338595	0.290999	2622	ENSG00000275476.1	12	29277397	1	0.303132	0.203878	33.5718	-204.234	A	G	rs966541	antisense
KNDC1	chr10:133174430:A:G:rs4240519	10	133174430	0.149695	2622	ENSG00000171798.18	10	133160219	1	0.302986	-1.63415	-33.5602	-204.116	A	G	rs4240519	protein_coding
HSPBAP1	chr3:122761969:G:A:rs6766598	3	122761969	0.2418	2622	ENSG00000169087.11	3	122739999	1	0.302977	-4.83317	-33.5595	-204.109	G	A	rs6766598	protein_coding
SGF29	chr16:28570821:G:T:rs193628	16	28570821	0.479977	2622	ENSG00000176476.9	16	28553915	1	0.302942	2.18075	33.5567	-204.081	G	T	rs193628	protein_coding
SF3A3	chr1:37990356:TGAG:T:rs72510697	1	37990356	0.117086	2622	ENSG00000183431.12	1	37956975	1	0.302801	9.7324	33.5455	-203.967	TGAG	T	rs72510697	protein_coding
LYRM4	chr6:5260461:C:T:rs111557465	6	5260461	0.0734172	2622	ENSG00000214113.10	6	5102593	1	0.302778	2.21442	33.5437	-203.949	C	T	rs111557465	protein_coding
AC092865.4	chr12:8392976:G:C:rs9300144	12	8392976	0.493326	2622	ENSG00000284687.1	12	8390270	1	0.302759	-0.442483	-33.5421	-203.933	G	C	rs9300144	transcribed_unprocessed_pseudogene
OCLN	chr5:69555714:G:A:rs256925	5	69555714	0.0360412	2622	ENSG00000197822.11	5	69492292	1	0.302757	0.657699	33.542	-203.932	G	A	rs256925	protein_coding
AL160035.1	chr13:27026511:A:G:rs61945055	13	27026511	0.148169	2622	ENSG00000283579.1	13	26965967	1	0.302704	0.00794462	33.5378	-203.889	A	G	rs61945055	lincRNA
ALS2	chr2:201774475:A:G:rs193607	2	201774475	0.154844	2622	ENSG00000003393.15	2	201700267	1	0.302665	1.52571	33.5347	-203.858	A	G	rs193607	protein_coding
ANXA8L1	chr10:46384806:C:T:rs1413277965	10	46384806	0.155797	2622	ENSG00000264230.9	10	46375627	1	0.302519	0.150847	33.5231	-203.741	C	T	rs1413277965	protein_coding
BCL2L13	chr22:17650046:G:T:rs2024229	22	17650046	0.305683	2622	ENSG00000099968.17	22	17628855	1	0.302454	2.89849	33.5179	-203.689	G	T	rs2024229	protein_coding
AC007728.2	chr16:50740427:AAAG:A:rs59616368	16	50740427	0.102403	2622	ENSG00000261644.2	16	50727417	1	0.302084	2.167	33.4886	-203.391	AAAG	A	rs59616368	antisense
AC007881.2	chr2:71057182:T:C:rs11690404	2	71057182	0.412281	2622	ENSG00000236469.1	2	71002531	1	0.301932	-0.0747638	-33.4765	-203.269	T	C	rs11690404	antisense
PDZD3	chr11:119183779:C:T:rs10790286	11	119183779	0.459573	2622	ENSG00000172367.16	11	119185457	1	0.30188	0.26065	33.4723	-203.227	C	T	rs10790286	protein_coding
AIFM3	chr22:20968548:T:C:rs178255	22	20968548	0.083524	2622	ENSG00000183773.15	22	20965108	1	0.301819	2.10099	33.4674	-203.178	T	C	rs178255	protein_coding
CYP2S1	chr19:41176369:A:G:rs12977498	19	41176369	0.297292	2622	ENSG00000167600.14	19	41193210	1	0.301772	-1.62129	-33.4637	-203.141	A	G	rs12977498	protein_coding
NLRP9P1	chr12:129016085:G:A:rs543533	12	129016085	0.311022	2622	ENSG00000256581.1	12	129013336	1	0.301566	-0.356759	-33.4474	-202.975	G	A	rs543533	unprocessed_pseudogene
ZNF528-AS1	chr19:52396303:C:T:rs324119	19	52396303	0.0860031	2622	ENSG00000269834.5	19	52388842	1	0.301543	-0.532114	-33.4456	-202.957	C	T	rs324119	processed_transcript
PLA2G4C	chr19:48110531:T:G:rs1654377	19	48110531	0.308162	2622	ENSG00000105499.14	19	48047843	1	0.301269	1.82885	33.4238	-202.737	T	G	rs1654377	protein_coding
SEC1P	chr19:48638149:AAGAC:A:rs137896889	19	48638149	0.250381	2622	ENSG00000232871.8	19	48638071	1	0.301218	0.176827	33.4198	-202.696	AAGAC	A	rs137896889	transcribed_unitary_pseudogene
ARHGEF7	chr13:111280751:C:G:rs2296353	13	111280751	0.284897	2622	ENSG00000102606.18	13	111114559	1	0.3011	2.99396	33.4104	-202.601	C	G	rs2296353	protein_coding
ATP2C2	chr16:84380558:G:C:rs7350833	16	84380558	0.317887	2622	ENSG00000064270.12	16	84368527	1	0.301077	0.574065	33.4085	-202.583	G	C	rs7350833	protein_coding
VNN3	chr6:132739056:T:A:rs12526754	6	132739056	0.407704	2622	ENSG00000093134.14	6	132722787	1	0.300848	-9.09377	-33.3904	-202.399	T	A	rs12526754	protein_coding
ALMS1P1	chr2:73493131:C:A:rs13398956	2	73493131	0.223875	2622	ENSG00000163016.10	2	73641083	1	0.300817	0.253825	33.3879	-202.375	C	A	rs13398956	transcribed_unprocessed_pseudogene
C1RL-AS1	chr12:7109558:C:T:rs3782924	12	7109558	0.336384	2622	ENSG00000205885.7	12	7108052	1	0.300198	1.78379	33.3388	-201.878	C	T	rs3782924	antisense
NMRAL1	chr16:4476291:A:G:rs2270363	16	4476291	0.273646	2622	ENSG00000153406.13	16	4461680	1	0.300136	-4.02115	-33.3339	-201.829	A	G	rs2270363	protein_coding
TMEM44-AS1	chr3:194585511:T:C:rs7636054	3	194585511	0.203471	2622	ENSG00000231770.5	3	194584011	1	0.300129	0.55294	33.3334	-201.823	T	C	rs7636054	antisense
CXorf56	chrX:119542257:G:A:rs62601738	X	119542257	0.067315	2622	ENSG00000018610.14	X	119538149	1	0.300012	-2.06076	-33.324	-201.729	G	A	rs62601738	protein_coding
KNOP1	chr16:19711044:T:C:rs3829539	16	19711044	0.184783	2622	ENSG00000103550.14	16	19701937	1	0.299874	1.20481	33.3131	-201.619	T	C	rs3829539	protein_coding
KLHL30	chr2:238141392:C:T:rs12692216	2	238141392	0.388253	2622	ENSG00000168427.9	2	238138668	1	0.299871	0.153124	33.3128	-201.616	C	T	rs12692216	protein_coding
ZNF275	chrX:153339592:T:G:rs1894351	X	153339592	0.496949	2622	ENSG00000063587.14	X	153334147	1	0.299473	1.57627	33.2813	-201.298	T	G	rs1894351	protein_coding
ANO7L1	chr1:16216381:A:T:rs2273313	1	16216381	0.224828	2622	ENSG00000237276.8	1	16215909	1	0.299404	0.270353	33.2758	-201.243	A	T	rs2273313	transcribed_unprocessed_pseudogene
TKT	chr3:53252916:C:T:rs141078441	3	53252916	0.18402	2622	ENSG00000163931.16	3	53224712	1	0.29932	-93.2896	-33.2692	-201.176	C	T	rs141078441	protein_coding
MPZL2	chr11:118249993:TTTTA:T:rs139057778	11	118249993	0.467391	2622	ENSG00000149573.9	11	118253416	1	0.299283	1.14434	33.2662	-201.146	TTTTA	T	rs139057778	protein_coding
HCG27	chr6:31202340:CTG:C:rs72107650	6	31202340	0.207285	2622	ENSG00000206344.7	6	31197760	1	0.29906	18.2627	33.2486	-200.968	CTG	C	rs72107650	lincRNA
NCSTN	chr1:160347231:C:T:rs6668576	1	160347231	0.478642	2622	ENSG00000162736.17	1	160343316	1	0.298993	-8.28863	-33.2432	-200.914	C	T	rs6668576	protein_coding
ATP9A	chr20:51771690:A:G:rs6091367	20	51771690	0.451945	2622	ENSG00000054793.13	20	51596514	1	0.298972	-1.03566	-33.2415	-200.897	A	G	rs6091367	protein_coding
ELOA	chr1:23725444:T:C:rs35863927	1	23725444	0.388444	2622	ENSG00000011007.12	1	23743155	1	0.298907	2.32461	33.2364	-200.845	T	C	rs35863927	protein_coding
PLGLB2	chr2:86936804:A:C:rs199516415	2	86936804	0.414569	2622	ENSG00000125551.18	2	87748087	1	0.298752	0.118738	33.2241	-200.721	A	C	rs199516415	protein_coding
AC008969.1	chr19:58004862:T:C:rs10411019	19	58004862	0.286995	2622	ENSG00000176593.7	19	58002061	1	0.298468	-0.936424	-33.2016	-200.494	T	C	rs10411019	processed_transcript
CD8B2	chr2:106482375:A:T:rs6749225	2	106482375	0.332761	2622	ENSG00000254126.7	2	106487364	1	0.298454	0.687531	33.2005	-200.483	A	T	rs6749225	protein_coding
PPP1R3G	chr6:5061360:C:T:rs1247000	6	5061360	0.121854	2622	ENSG00000219607.3	6	5084581	1	0.29832	0.380913	33.1898	-200.376	C	T	rs1247000	protein_coding
SCYGR4	chr2:227575661:C:T:rs11679534	2	227575661	0.31045	2622	ENSG00000284631.1	2	227616998	1	0.298198	-0.0421403	-33.1802	-200.279	C	T	rs11679534	protein_coding
CDK5R1	chr17:32495602:C:G:rs62065493	17	32495602	0.444127	2622	ENSG00000176749.9	17	32486993	1	0.29789	3.01267	33.1558	-200.033	C	G	rs62065493	protein_coding
LILRB2	chr19:54277224:T:G:rs452717	19	54277224	0.150648	2622	ENSG00000131042.14	19	54273821	1	0.297683	-42.5305	-33.1393	-199.867	T	G	rs452717	protein_coding
RAB38	chr11:88296197:G:A:rs2230081	11	88296197	0.0135393	2622	ENSG00000123892.12	11	88113251	1	0.297627	1.2541	33.135	-199.823	G	A	rs2230081	protein_coding
LINC00865	chr10:89837109:T:G:rs7076194	10	89837109	0.135393	2622	ENSG00000232229.5	10	89829510	1	0.297503	0.565866	33.1251	-199.724	T	G	rs7076194	lincRNA
ADHFE1	chr8:66457769:A:T:rs55821916	8	66457769	0.491991	2622	ENSG00000147576.17	8	66432492	1	0.297461	1.41508	33.1218	-199.691	A	T	rs55821916	protein_coding
CEP170B	chr14:104852686:T:TA:rs202095620	14	104852686	0.0301297	2622	ENSG00000099814.16	14	104865268	1	0.297197	2.5935	33.1008	-199.48	T	TA	rs202095620	protein_coding
FOXQ1	chr6:1286215:G:T:rs2459596	6	1286215	0.157323	2622	ENSG00000164379.7	6	1312098	1	0.296938	0.0757268	33.0803	-199.273	G	T	rs2459596	protein_coding
DIPK1B	chr9:136714590:C:T:rs968511	9	136714590	0.432685	2622	ENSG00000165716.11	9	136712572	1	0.296854	-1.2724	-33.0737	-199.207	C	T	rs968511	protein_coding
TMEM45B	chr11:129821154:TC:T:rs148025198	11	129821154	0.107361	2622	ENSG00000151715.7	11	129815819	1	0.296543	-3.20132	-33.0491	-198.959	TC	T	rs148025198	protein_coding
AL035446.2	chr6:140898401:A:G:rs12525110	6	140898401	0.240084	2622	ENSG00000285875.1	6	140575788	1	0.296513	0.0328579	33.0466	-198.934	A	G	rs12525110	lincRNA
NPIPP1	chr16:15154941:A:G:rs78681286	16	15154941	0.148169	2622	ENSG00000188599.17	16	15104312	1	0.296404	-1.3565	-33.038	-198.848	A	G	rs78681286	transcribed_unprocessed_pseudogene
RPL7P18	chr5:94857629:G:A:rs152286	5	94857629	0.115942	2622	ENSG00000243806.1	5	94825961	1	0.296347	-0.11343	-33.0335	-198.802	G	A	rs152286	processed_pseudogene
HIGD2A	chr5:176383834:C:T:rs6863122	5	176383834	0.0940122	2622	ENSG00000146066.3	5	176388751	1	0.296198	-10.2916	-33.0217	-198.684	C	T	rs6863122	protein_coding
SLC22A31	chr16:89202660:C:G:rs8043697	16	89202660	0.172387	2622	ENSG00000259803.7	16	89195761	1	0.296191	0.260732	33.0211	-198.678	C	G	rs8043697	protein_coding
NOP10	chr15:34338196:G:A:rs6495661	15	34338196	0.155797	2622	ENSG00000182117.5	15	34341713	1	0.296124	8.86593	33.0158	-198.625	G	A	rs6495661	protein_coding
LRRC7	chr1:69614601:C:T:rs1773335	1	69614601	0.162281	2622	ENSG00000033122.19	1	69568261	1	0.296101	0.167863	33.0141	-198.607	C	T	rs1773335	protein_coding
FUT7	chr9:137032508:C:T:rs10732706	9	137032508	0.349352	2622	ENSG00000180549.7	9	137030174	1	0.296049	-9.01124	-33.0099	-198.565	C	T	rs10732706	protein_coding
STX4	chr16:31020996:T:C:rs35961830	16	31020996	0.359077	2622	ENSG00000103496.15	16	31032889	1	0.295988	4.10918	33.005	-198.516	T	C	rs35961830	protein_coding
WASH3P	chr15:101962275:T:C:rs7497718	15	101962275	0.295767	2622	ENSG00000185596.16	15	101961603	1	0.295799	-4.13791	-32.9901	-198.366	T	C	rs7497718	transcribed_unprocessed_pseudogene
PSMB9	chr6:32854492:A:C:rs1351383	6	32854492	0.420099	2622	ENSG00000240065.8	6	32844136	1	0.295427	23.3588	32.9606	-198.07	A	C	rs1351383	protein_coding
AP000786.1	chr11:94463008:A:G:rs657249	11	94463008	0.302822	2622	ENSG00000255893.1	11	94472908	1	0.295327	0.10077	32.9528	-197.991	A	G	rs657249	antisense
AL662844.4	chr6:31175734:G:A:rs887466	6	31175734	0.387109	2622	ENSG00000272501.1	6	31195200	1	0.295323	-3.79842	-32.9524	-197.988	G	A	rs887466	antisense
MRPL18	chr6:159790392:A:C:rs2273825	6	159790392	0.237796	2622	ENSG00000112110.10	6	159789812	1	0.29527	-1.56135	-32.9482	-197.945	A	C	rs2273825	protein_coding
NOP14-AS1	chr4:2934348:C:G:rs149565175	4	2934348	0.0282227	2622	ENSG00000249673.6	4	2934899	1	0.295095	3.62547	32.9343	-197.806	C	G	rs149565175	antisense
ZNF772	chr19:57449987:C:A:rs10406523	19	57449987	0.286423	2622	ENSG00000197128.11	19	57466663	1	0.294868	0.736176	32.9164	-197.626	C	A	rs10406523	protein_coding
SRA1	chr5:140552044:C:G:rs202193903	5	140552044	0.46415	2622	ENSG00000213523.10	5	140537340	1	0.294802	4.09881	32.9112	-197.573	C	G	rs202193903	protein_coding
GPN3	chr12:110456752:G:A:rs11065647	12	110456752	0.383295	2622	ENSG00000111231.9	12	110452486	1	0.294787	0.841107	32.91	-197.561	G	A	rs11065647	protein_coding
LILRA1	chr19:54593456:T:G:rs28706562	19	54593456	0.108696	2622	ENSG00000104974.11	19	54593582	1	0.294638	-22.6643	-32.8982	-197.442	T	G	rs28706562	protein_coding
PLPP2	chr19:290470:C:G:rs12979151	19	290470	0.322654	2622	ENSG00000141934.10	19	281040	1	0.294633	-0.128746	-32.8978	-197.439	C	G	rs12979151	protein_coding
ZNF786	chr7:149083978:G:C:rs62507489	7	149083978	0.372998	2622	ENSG00000197362.14	7	149069643	1	0.294622	0.989329	32.8969	-197.43	G	C	rs62507489	protein_coding
NCF1C	chr7:74775883:G:A:rs144372615	7	74775883	0.0772311	2622	ENSG00000165178.9	7	75156639	1	0.294515	68.7293	32.8885	-197.345	G	A	rs144372615	unprocessed_pseudogene
NPIPB14P	chr16:69988953:G:A:rs3868140	16	69988953	0.200992	2622	ENSG00000226232.8	16	69976388	1	0.294502	-1.38356	-32.8874	-197.334	G	A	rs3868140	transcribed_unprocessed_pseudogene
AKTIP	chr16:53482764:C:T:rs8056370	16	53482764	0.488749	2622	ENSG00000166971.17	16	53491040	1	0.294303	2.32954	32.8717	-197.176	C	T	rs8056370	protein_coding
AC018645.2	chr7:32705905:C:T:rs12673823	7	32705905	0.178871	2622	ENSG00000273014.1	7	32758882	1	0.294193	0.0637454	32.8629	-197.089	C	T	rs12673823	lincRNA
MMUT	chr6:49432430:C:G:rs79527231	6	49432430	0.32151	2622	ENSG00000146085.8	6	49430360	1	0.29412	1.16853	32.8572	-197.031	C	G	rs79527231	protein_coding
PVALB	chr22:36862461:T:C:rs4821544	22	36862461	0.337338	2622	ENSG00000100362.13	22	36800684	1	0.293967	-0.523064	-32.8451	-196.909	T	C	rs4821544	protein_coding
SERPINB6	chr6:2952055:A:G:rs2756071	6	2952055	0.318841	2622	ENSG00000124570.19	6	2948159	1	0.293877	7.67672	32.838	-196.838	A	G	rs2756071	protein_coding
WARS2-AS1	chr1:119140440:G:A:rs3934789	1	119140440	0.274409	2622	ENSG00000231365.5	1	119140396	1	0.293799	-0.570292	-32.8318	-196.776	G	A	rs3934789	antisense
RAPGEF3	chr12:47759262:G:A:rs12813049	12	47759262	0.106789	2622	ENSG00000079337.16	12	47734363	1	0.293668	0.963662	32.8215	-196.673	G	A	rs12813049	protein_coding
ANKRD27	chr19:32675345:G:GC:rs139723444	19	32675345	0.0572082	2622	ENSG00000105186.16	19	32597006	1	0.29335	4.72259	32.7963	-196.42	G	GC	rs139723444	protein_coding
ASMTL-AS1	chrX:1412958:AAG:A:rs111299510	X	1412958	0.267735	2622	ENSG00000236017.8	X	1401769	1	0.293251	1.41185	32.7885	-196.342	AAG	A	rs111299510	antisense
AL358472.5	chr1:153939274:T:TG:rs534332541	1	153939274	0.325324	2622	ENSG00000284738.1	1	153923337	1	0.293012	0.0748874	32.7695	-196.152	T	TG	rs534332541	antisense
ISCU	chr12:108550453:T:A:rs2052424	12	108550453	0.121091	2622	ENSG00000136003.15	12	108562582	1	0.29278	-10.1046	-32.7512	-195.968	T	A	rs2052424	protein_coding
CTSC	chr11:88337746:A:G:rs11600158	11	88337746	0.0924867	2622	ENSG00000109861.16	11	88293592	1	0.292718	26.3542	32.7463	-195.919	A	G	rs11600158	protein_coding
PXYLP1	chr3:141226843:T:C:rs967526	3	141226843	0.325515	2622	ENSG00000155893.13	3	141228726	1	0.292515	-1.63861	-32.7302	-195.758	T	C	rs967526	protein_coding
CNOT9	chr2:218543331:G:A:rs832808	2	218543331	0.398932	2622	ENSG00000144580.13	2	218568580	1	0.292305	2.71689	32.7136	-195.592	G	A	rs832808	protein_coding
SKIV2L	chr6:31964400:C:T:rs444921	6	31964400	0.12357	2622	ENSG00000204351.12	6	31959117	1	0.292212	10.2204	32.7063	-195.518	C	T	rs444921	protein_coding
PRKD1	chr14:29857730:C:G:rs1958991	14	29857730	0.334668	2622	ENSG00000184304.15	14	29576479	1	0.29188	0.0764746	32.68	-195.255	C	G	rs1958991	protein_coding
HEBP2	chr6:138404180:C:CG:rs11441776	6	138404180	0.0572082	2622	ENSG00000051620.11	6	138403531	1	0.291841	-11.4289	-32.677	-195.224	C	CG	rs11441776	protein_coding
AC073869.1	chr2:131511708:T:A:rs12691991	2	131511708	0.189169	2622	ENSG00000152117.17	2	131492813	1	0.291406	-3.62509	-32.6426	-194.88	T	A	rs12691991	transcribed_processed_pseudogene
DENND2C	chr1:114558791:C:A:rs149279976	1	114558791	0.046148	2622	ENSG00000175984.15	1	114582848	1	0.291401	0.549645	32.6422	-194.876	C	A	rs149279976	protein_coding
CCDC167	chr6:37516922:C:G:rs1776456	6	37516922	0.328757	2622	ENSG00000198937.9	6	37482938	1	0.291388	1.37663	32.6412	-194.866	C	G	rs1776456	protein_coding
CFL2	chr14:34714682:C:G:rs117211470	14	34714682	0.157895	2622	ENSG00000165410.14	14	34706769	1	0.291231	0.71476	32.6287	-194.742	C	G	rs117211470	protein_coding
POLI	chr18:54288913:A:G:rs3730783	18	54288913	0.433066	2622	ENSG00000101751.10	18	54269404	1	0.290913	-1.61889	-32.6036	-194.49	A	G	rs3730783	protein_coding
ADCK2	chr7:140657341:G:A:rs2930326	7	140657341	0.0768497	2622	ENSG00000133597.11	7	140672945	1	0.290802	-3.04531	-32.5949	-194.403	G	A	rs2930326	protein_coding
AC114752.2	chr2:64329342:G:A:rs75982381	2	64329342	0.270214	2622	ENSG00000238201.1	2	64338067	1	0.290593	0.125738	32.5783	-194.237	G	A	rs75982381	lincRNA
PAAF1	chr11:73900304:G:C:rs2067912	11	73900304	0.067315	2622	ENSG00000175575.12	11	73876699	1	0.290549	-1.97056	-32.5748	-194.202	G	C	rs2067912	protein_coding
NPTXR	chr22:38848113:C:A:rs35749963	22	38848113	0.186499	2622	ENSG00000221890.4	22	38818452	1	0.290542	1.891	32.5743	-194.197	C	A	rs35749963	protein_coding
TTC12	chr11:113289477:C:T:rs3897583	11	113289477	0.314836	2622	ENSG00000149292.16	11	113314529	1	0.290226	-1.52191	-32.5493	-193.947	C	T	rs3897583	protein_coding
SCRN2	chr17:47838029:T:C:rs6503875	17	47838029	0.133105	2622	ENSG00000141295.14	17	47837692	1	0.290176	-3.82673	-32.5454	-193.908	T	C	rs6503875	protein_coding
UBA6-AS1	chr4:67708259:G:A:rs72643612	4	67708259	0.145118	2622	ENSG00000248049.6	4	67701280	1	0.290103	-1.26062	-32.5396	-193.85	G	A	rs72643612	antisense
AL022345.4	chr10:42654543:T:C:rs590937	10	42654543	0.481503	2622	ENSG00000285884.1	10	42638314	1	0.289942	0.251559	32.5269	-193.723	T	C	rs590937	bidirectional_promoter_lncRNA
GUSBP5	chr4:143559119:C:A:rs17690441	4	143559119	0.232265	2622	ENSG00000236296.8	4	143559472	1	0.289926	0.156608	32.5256	-193.71	C	A	rs17690441	transcribed_processed_pseudogene
AL772337.1	chr9:87934829:C:T:rs62579568	9	87934829	0.498284	2622	ENSG00000214888.3	9	87857015	1	0.289686	-0.167563	-32.5066	-193.52	C	T	rs62579568	transcribed_unprocessed_pseudogene
AC106795.2	chr5:177959659:ACT:A:rs67990299	5	177959659	0.401793	2622	ENSG00000249684.5	5	177950335	1	0.289448	-0.554359	-32.4878	-193.333	ACT	A	rs67990299	antisense
AC010422.4	chr19:12529097:C:T:rs7248145	19	12529097	0.326468	2622	ENSG00000269560.1	19	12529768	1	0.289283	-0.0884278	-32.4749	-193.203	C	T	rs7248145	sense_intronic
AC110760.2	chr4:75073543:C:A:rs58959724	4	75073543	0.0921053	2622	ENSG00000249717.1	4	74955974	1	0.289269	0.0103945	32.4737	-193.192	C	A	rs58959724	antisense
A3GALT2	chr1:33324895:G:A:rs11554674	1	33324895	0.237414	2622	ENSG00000184389.9	1	33306766	1	0.289147	0.0866092	32.464	-193.095	G	A	rs11554674	protein_coding
LINC02561	chr10:5285713:A:G:rs9423591	10	5285713	0.392258	2622	ENSG00000224034.1	10	5266033	1	0.288948	0.117057	32.4484	-192.939	A	G	rs9423591	lincRNA
AC253536.1	chr22:24001379:A:G:rs1439613518	22	24001379	0.455568	2622	ENSG00000224205.2	22	23976872	1	0.288812	0.0434181	32.4377	-192.832	A	G	rs1439613518	transcribed_unprocessed_pseudogene
ELP2	chr18:36131311:A:G:rs948417	18	36131311	0.354119	2622	ENSG00000134759.14	18	36129444	1	0.288526	2.6462	32.4151	-192.606	A	G	rs948417	protein_coding
AC007298.2	chr12:95996374:T:C:rs7970524	12	95996374	0.270404	2622	ENSG00000257878.1	12	95996521	1	0.288515	-1.9343	-32.4142	-192.598	T	C	rs7970524	antisense
CFAP410	chr21:44339863:T:A:rs58670754	21	44339863	0.221396	2622	ENSG00000160226.16	21	44328944	1	0.288262	4.17043	32.3942	-192.398	T	A	rs58670754	protein_coding
AC105206.3	chr8:22191277:T:G:rs12114940	8	22191277	0.435736	2622	ENSG00000285881.1	8	22188369	1	0.28823	-0.0768847	-32.3917	-192.373	T	G	rs12114940	antisense
ZNF83	chr19:52638372:G:A:rs657259	19	52638372	0.267544	2622	ENSG00000167766.18	19	52594060	1	0.288197	-6.64229	-32.3891	-192.347	G	A	rs657259	protein_coding
JAZF1-AS1	chr7:28237488:C:G:rs2158799	7	28237488	0.367086	2622	ENSG00000234336.6	7	28180322	1	0.287895	-0.15049	-32.3652	-192.109	C	G	rs2158799	antisense
AC110079.1	chr4:118617404:C:T:rs12054515	4	118617404	0.34897	2622	ENSG00000260404.3	4	118591773	1	0.287878	-3.55826	-32.3639	-192.096	C	T	rs12054515	transcribed_unprocessed_pseudogene
AC002467.1	chr7:107743299:C:G:rs3735609	7	107743299	0.231884	2622	ENSG00000241764.3	7	107742817	1	0.287849	0.541551	32.3616	-192.073	C	G	rs3735609	antisense
SFXN3	chr10:101032154:C:A:rs11597056	10	101032154	0.210908	2622	ENSG00000107819.13	10	101031234	1	0.287731	5.59588	32.3523	-191.98	C	A	rs11597056	protein_coding
AC107223.1	chr4:143559119:C:A:rs17690441	4	143559119	0.232265	2622	ENSG00000251600.7	4	143559457	1	0.287659	0.20141	32.3466	-191.923	C	A	rs17690441	processed_transcript
POU5F1	chr6:31176058:C:G:rs915660	6	31176058	0.163806	2622	ENSG00000204531.18	6	31164337	1	0.287409	0.42073	32.3269	-191.726	C	G	rs915660	protein_coding
TLR8-AS1	chrX:12943429:C:G:rs185967269	X	12943429	0.301106	2622	ENSG00000233338.1	X	12902817	1	0.287405	0.0616875	32.3265	-191.723	C	G	rs185967269	antisense
TOR3A	chr1:179091934:AAG:A:rs202037385	1	179091934	0.0268879	2622	ENSG00000186283.14	1	179082070	1	0.287283	8.83052	32.3169	-191.627	AAG	A	rs202037385	protein_coding
C8orf31	chr8:143038930:TGGAAGCA:T:rs72036096	8	143038930	0.356789	2622	ENSG00000177335.10	8	143039209	1	0.287277	0.32082	32.3164	-191.623	TGGAAGCA	T	rs72036096	processed_transcript
FDFT1	chr8:11820396:A:C:rs1293299	8	11820396	0.234744	2622	ENSG00000079459.13	8	11795573	1	0.287123	-7.0857	-32.3043	-191.501	A	C	rs1293299	protein_coding
AP003064.2	chr11:62425459:T:C:rs2509963	11	62425459	0.279748	2622	ENSG00000255446.1	11	62421845	1	0.287087	-0.0648246	-32.3014	-191.473	T	C	rs2509963	antisense
TTC23	chr15:99251134:A:C:rs56315393	15	99251134	0.472731	2622	ENSG00000103852.13	15	99136323	1	0.286814	-0.183834	-32.2799	-191.259	A	C	rs56315393	protein_coding
PTK2B	chr8:27337604:T:C:rs28834970	8	27337604	0.336766	2622	ENSG00000120899.18	8	27311482	1	0.286786	22.695	32.2777	-191.236	T	C	rs28834970	protein_coding
AC105052.4	chr7:102746701:G:T:rs3095391	7	102746701	0.119375	2622	ENSG00000279168.2	7	102579104	1	0.286723	0.33384	32.2728	-191.187	G	T	rs3095391	sense_overlapping
AC136475.7	chr11:326718:G:A:rs9704354	11	326718	0.38196	2622	ENSG00000270030.1	11	325703	1	0.286476	0.103845	32.2532	-190.993	G	A	rs9704354	lincRNA
TREM1	chr6:41272198:T:C:rs4714449	6	41272198	0.114798	2622	ENSG00000124731.13	6	41267926	1	0.286466	61.0642	32.2525	-190.985	T	C	rs4714449	protein_coding
DHFR	chr5:80664482:TA:T:rs6151605	5	80664482	0.295195	2622	ENSG00000228716.7	5	80626226	1	0.285992	-1.09539	-32.2151	-190.613	TA	T	rs6151605	protein_coding
GDPD5	chr11:75504376:A:C:rs1793398	11	75504376	0.202899	2622	ENSG00000158555.15	11	75434640	1	0.285837	-10.3282	-32.2028	-190.491	A	C	rs1793398	protein_coding
AC027644.3	chr7:66740563:C:T:rs12535669	7	66740563	0.0320366	2622	ENSG00000272831.1	7	66739829	1	0.285795	1.12532	32.1995	-190.458	C	T	rs12535669	antisense
RNF185	chr22:31170191:T:G:rs1985531	22	31170191	0.285278	2622	ENSG00000138942.16	22	31160182	1	0.285431	-4.74139	-32.1708	-190.172	T	G	rs1985531	protein_coding
RNASE4	chr14:20683938:A:G:rs117453218	14	20683938	0.0293669	2622	ENSG00000258818.4	14	20684560	1	0.28542	3.18448	32.1699	-190.164	A	G	rs117453218	protein_coding
AC135050.3	chr16:31037834:A:G:rs55979739	16	31037834	0.350305	2622	ENSG00000260911.2	16	31043150	1	0.285326	0.400431	32.1625	-190.09	A	G	rs55979739	lincRNA
COQ5	chr12:120571395:C:T:rs651627	12	120571395	0.315408	2622	ENSG00000110871.15	12	120503279	1	0.284969	1.17175	32.1344	-189.81	C	T	rs651627	protein_coding
CLEC3B	chr3:45033979:A:AG:rs546247702	3	45033979	0.40656	2622	ENSG00000163815.6	3	45001548	1	0.284735	0.387159	32.116	-189.627	A	AG	rs546247702	protein_coding
DECR2	chr16:406416:T:G:rs3743890	16	406416	0.491228	2622	ENSG00000242612.7	16	401858	1	0.284633	-0.73966	-32.1079	-189.547	T	G	rs3743890	protein_coding
SUMF2	chr7:56006425:C:T:rs12155441	7	56006425	0.216438	2622	ENSG00000129103.18	7	56064002	1	0.284624	5.5161	32.1072	-189.539	C	T	rs12155441	protein_coding
ZNF593	chr1:26170849:A:C:rs8768	1	26170849	0.243516	2622	ENSG00000142684.9	1	26169908	1	0.284452	-0.891861	-32.0936	-189.404	A	C	rs8768	protein_coding
NEIL2	chr8:11772572:A:T:rs804265	8	11772572	0.409992	2622	ENSG00000154328.16	8	11769639	1	0.284302	1.10184	32.0818	-189.287	A	T	rs804265	protein_coding
DGLUCY	chr14:91106233:G:T:rs113989111	14	91106233	0.0532037	2622	ENSG00000133943.20	14	91060333	1	0.28409	-26.672	-32.0651	-189.121	G	T	rs113989111	protein_coding
TLCD2	chr17:1714314:T:C:rs6502892	17	1714314	0.292715	2622	ENSG00000185561.10	17	1702816	1	0.284005	-0.328566	-32.0584	-189.054	T	C	rs6502892	protein_coding
ASNSD1	chr2:189661479:C:T:rs2289226	2	189661479	0.255339	2622	ENSG00000138381.10	2	189661385	1	0.283935	2.72777	32.0529	-189	C	T	rs2289226	protein_coding
LINC01772	chr1:16451317:G:C:rs279781	1	16451317	0.371854	2622	ENSG00000226029.1	1	16460948	1	0.283687	-0.437899	-32.0333	-188.806	G	C	rs279781	lincRNA
PAQR4	chr16:2970292:C:T:rs62032330	16	2970292	0.0268879	2622	ENSG00000162073.13	16	2969245	1	0.283623	3.5893	32.0283	-188.756	C	T	rs62032330	protein_coding
SNX32	chr11:65834089:G:C:rs17854357	11	65834089	0.155034	2622	ENSG00000172803.18	11	65833834	1	0.283554	0.180343	32.0228	-188.701	G	C	rs17854357	protein_coding
MDM2	chr12:68787698:G:A:rs7304105	12	68787698	0.205759	2622	ENSG00000135679.24	12	68808177	1	0.283528	-11.3764	-32.0208	-188.682	G	A	rs7304105	protein_coding
RNF112	chr17:19392137:G:T:rs7502682	17	19392137	0.218154	2622	ENSG00000128482.16	17	19411125	1	0.283264	-0.357275	-32	-188.475	G	T	rs7502682	protein_coding
CCSAP	chr1:229291238:A:T:rs237767	1	229291238	0.36537	2622	ENSG00000154429.11	1	229321011	1	0.283165	-2.38449	-31.9922	-188.397	A	T	rs237767	protein_coding
TRPC3	chr4:121975335:T:C:rs9993043	4	121975335	0.258772	2622	ENSG00000138741.11	4	121874481	1	0.283116	0.102645	31.9883	-188.359	T	C	rs9993043	protein_coding
KIAA0753	chr17:6578174:T:C:rs2165844	17	6578174	0.390351	2622	ENSG00000198920.10	17	6578147	1	0.282955	-1.20505	-31.9757	-188.233	T	C	rs2165844	protein_coding
PITPNA	chr17:1539055:G:T:rs73296927	17	1539055	0.118612	2622	ENSG00000174238.14	17	1517718	1	0.282879	13.4081	31.9697	-188.174	G	T	rs73296927	protein_coding
CLSTN3	chr12:7109558:C:T:rs3782924	12	7109558	0.336384	2622	ENSG00000139182.14	12	7129698	1	0.282669	9.15794	31.9531	-188.009	C	T	rs3782924	protein_coding
LINC01891	chr2:234447064:G:T:rs6719163	2	234447064	0.394546	2622	ENSG00000231682.1	2	234444590	1	0.282461	-0.161542	-31.9367	-187.847	G	T	rs6719163	lincRNA
BTNL9	chr5:181047080:T:C:rs7709346	5	181047080	0.444699	2622	ENSG00000165810.17	5	181040225	1	0.282376	-0.350281	-31.93	-187.78	T	C	rs7709346	protein_coding
AL078604.2	chr6:159786538:A:G:rs4709369	6	159786538	0.149314	2622	ENSG00000237927.1	6	159586955	1	0.282316	-0.498823	-31.9253	-187.734	A	G	rs4709369	lincRNA
AC007342.2	chr16:53362444:T:C:rs2908778	16	53362444	0.279367	2622	ENSG00000259962.1	16	53362019	1	0.282301	-0.105516	-31.9241	-187.722	T	C	rs2908778	unprocessed_pseudogene
AC008083.2	chr12:47249577:A:G:rs855160	12	47249577	0.327231	2622	ENSG00000258181.1	12	47248124	1	0.282003	0.0871103	31.9007	-187.489	A	G	rs855160	lincRNA
ZSWIM7	chr17:15976596:C:T:rs1045599	17	15976596	0.436499	2622	ENSG00000214941.8	17	15976560	1	0.281952	1.3422	31.8966	-187.449	C	T	rs1045599	protein_coding
CCHCR1	chr6:31149411:C:T:rs1265114	6	31149411	0.348398	2622	ENSG00000204536.14	6	31142439	1	0.281949	1.77014	31.8964	-187.447	C	T	rs1265114	protein_coding
AC091132.1	chr17:46095849:T:C:rs74521229	17	46095849	0.213005	2622	ENSG00000131484.4	17	45533963	1	0.281844	0.0874687	31.8881	-187.365	T	C	rs74521229	lincRNA
KRTAP5-AS1	chr11:1598677:G:A:rs1809668	11	1598677	0.458047	2622	ENSG00000233930.3	11	1571353	1	0.281743	-0.187154	-31.8801	-187.286	G	A	rs1809668	antisense
SORD2P	chr15:45082748:T:C:rs2468060	15	45082748	0.0560641	2622	ENSG00000259479.6	15	44825747	1	0.28161	0.61109	31.8697	-187.182	T	C	rs2468060	transcribed_unprocessed_pseudogene
AKAP10	chr17:19976656:A:G:rs112291020	17	19976656	0.114989	2622	ENSG00000108599.15	17	19904302	1	0.281306	3.86144	31.8457	-186.945	A	G	rs112291020	protein_coding
TMEM273	chr10:49208785:T:G:rs112633547	10	49208785	0.0295576	2622	ENSG00000204161.14	10	49154725	1	0.281141	21.4134	31.8327	-186.816	T	G	rs112633547	protein_coding
LIMK1	chr7:74135044:A:C:rs1665047	7	74135044	0.280511	2622	ENSG00000106683.15	7	74082933	1	0.281083	7.20832	31.8282	-186.771	A	C	rs1665047	protein_coding
MYLK4	chr6:2680498:C:T:rs2038760	6	2680498	0.184211	2622	ENSG00000145949.10	6	2663629	1	0.280979	0.406584	31.82	-186.69	C	T	rs2038760	protein_coding
SMPD2	chr6:109405874:A:C:rs7773095	6	109405874	0.32685	2622	ENSG00000135587.9	6	109440724	1	0.280915	1.3306	31.8149	-186.64	A	C	rs7773095	protein_coding
AL158151.4	chr9:129135977:AT:A:rs5900827	9	129135977	0.064836	2622	ENSG00000268707.1	9	129170434	1	0.280867	0.103435	31.8112	-186.603	AT	A	rs5900827	lincRNA
TBC1D3E	chr17:38081569:G:A:rs1375294850	17	38081569	0.0169718	2622	ENSG00000278599.5	17	38127951	1	0.280806	0.141559	31.8064	-186.555	G	A	rs1375294850	protein_coding
TGFB3	chr14:75982578:G:A:rs146047341	14	75982578	0.0415713	2622	ENSG00000119699.7	14	75958099	1	0.28073	-1.1742	-31.8004	-186.496	G	A	rs146047341	protein_coding
SPRYD4	chr12:56467674:A:G:rs7302925	12	56467674	0.223303	2622	ENSG00000176422.14	12	56468578	1	0.280708	-1.35419	-31.7986	-186.479	A	G	rs7302925	protein_coding
DISP2	chr15:40358201:C:G:rs56221586	15	40358201	0.165523	2622	ENSG00000140323.6	15	40358219	1	0.280675	0.234577	31.796	-186.453	C	G	rs56221586	protein_coding
REPS1	chr6:138968878:T:C:rs76933614	6	138968878	0.0635011	2622	ENSG00000135597.18	6	138903493	1	0.280466	3.91277	31.7796	-186.29	T	C	rs76933614	protein_coding
CLRN1-AS1	chr3:150892138:T:C:rs628383	3	150892138	0.263158	2622	ENSG00000239265.5	3	150852484	1	0.280449	-0.0857083	-31.7782	-186.277	T	C	rs628383	antisense
SLC44A5	chr1:75398319:C:G:rs6691590	1	75398319	0.482647	2622	ENSG00000137968.16	1	75202131	1	0.280434	0.224025	31.7771	-186.265	C	G	rs6691590	protein_coding
AL121757.1	chr20:5502958:C:T:rs57025040	20	5502958	0.238177	2622	ENSG00000230563.3	20	5445838	1	0.280411	0.0281005	31.7753	-186.248	C	T	rs57025040	lincRNA
ZC3H3	chr8:143551386:T:C:rs2085018	8	143551386	0.471205	2622	ENSG00000014164.7	8	143437659	1	0.280239	-3.96363	-31.7617	-186.113	T	C	rs2085018	protein_coding
SMIM2-AS1	chr13:44133990:C:T:rs4942281	13	44133990	0.147788	2622	ENSG00000227258.5	13	44110451	1	0.280221	0.0490784	31.7603	-186.099	C	T	rs4942281	antisense
AC110285.2	chr17:81389928:C:T:rs3744146	17	81389928	0.120137	2622	ENSG00000262877.4	17	81388126	1	0.280107	1.18026	31.7513	-186.01	C	T	rs3744146	lincRNA
TIMP1	chrX:47608001:G:A:rs34382245	X	47608001	0.363082	2622	ENSG00000102265.12	X	47582408	1	0.280088	16.2052	31.7498	-185.995	G	A	rs34382245	protein_coding
SDCCAG8	chr1:243289817:G:T:rs12079656	1	243289817	0.344584	2622	ENSG00000054282.16	1	243256034	1	0.279853	0.978892	31.7313	-185.813	G	T	rs12079656	protein_coding
LYSMD4	chr15:99733402:G:C:rs35747287	15	99733402	0.341724	2622	ENSG00000183060.15	15	99715697	1	0.279779	-1.11263	-31.7255	-185.755	G	C	rs35747287	protein_coding
MIR6891	chr6:31278673:T:C:rs111689981	6	31278673	0.116895	2622	ENSG00000277402.1	6	31355224	1	0.279727	0.0265873	31.7214	-185.714	T	C	rs111689981	miRNA
BDH2	chr4:103099624:C:G:rs2069274	4	103099624	0.390542	2622	ENSG00000164039.15	4	103077592	1	0.279552	0.779805	31.7076	-185.578	C	G	rs2069274	protein_coding
PDPK2P	chr16:2661821:A:G:rs11646366	16	2661821	0.137872	2622	ENSG00000205918.9	16	2616121	1	0.279441	0.0737552	31.6989	-185.492	A	G	rs11646366	transcribed_unprocessed_pseudogene
ENDOG	chr9:128814137:T:G:rs10819447	9	128814137	0.325133	2622	ENSG00000167136.7	9	128818500	1	0.279197	0.895491	31.6797	-185.302	T	G	rs10819447	protein_coding
DDX11L8	chr12:16268:G:A:rs782390754	12	16268	0.0732265	2622	ENSG00000256263.1	12	12310	1	0.279111	0.102991	31.6729	-185.235	G	A	rs782390754	unprocessed_pseudogene
AC093616.1	chr2:87048278:G:A:rs200496787	2	87048278	0.0924867	2622	ENSG00000234231.4	2	87700984	1	0.279102	0.879315	31.6722	-185.228	G	A	rs200496787	transcribed_unprocessed_pseudogene
COPS3	chr17:17276167:G:A:rs4985761	17	17276167	0.464912	2622	ENSG00000141030.13	17	17246616	1	0.279096	3.28815	31.6717	-185.223	G	A	rs4985761	protein_coding
AL162258.2	chr1:153651385:AAAC:A:rs145574123	1	153651385	0.435927	2622	ENSG00000272030.1	1	153631438	1	0.279075	-0.252261	-31.6701	-185.207	AAAC	A	rs145574123	antisense
CSMD1	chr8:3097287:C:G:rs7838905	8	3097287	0.44775	2622	ENSG00000183117.19	8	2935353	1	0.279057	0.252327	31.6687	-185.193	C	G	rs7838905	protein_coding
MRPL43	chr10:100980514:T:C:rs67692077	10	100980514	0.214912	2622	ENSG00000055950.16	10	100969458	1	0.279017	2.0937	31.6655	-185.162	T	C	rs67692077	protein_coding
AP002364.1	chr11:90221055:A:G:rs11018924	11	90221055	0.304539	2622	ENSG00000280367.1	11	90223153	1	0.278928	-0.126398	-31.6585	-185.093	A	G	rs11018924	TEC
EFCAB2	chr1:244970360:G:C:rs61844237	1	244970360	0.486461	2622	ENSG00000203666.12	1	244969705	1	0.278799	-0.786209	-31.6484	-184.992	G	C	rs61844237	protein_coding
AC005921.4	chr17:50772507:A:G:rs4611503	17	50772507	0.161709	2622	ENSG00000285829.1	17	50781306	1	0.278351	0.0595204	31.6131	-184.644	A	G	rs4611503	lincRNA
YPEL3	chr16:30102803:C:T:rs7205802	16	30102803	0.480931	2622	ENSG00000090238.11	16	30092314	1	0.278139	36.0585	31.5964	-184.48	C	T	rs7205802	protein_coding
C15orf40	chr15:83001321:A:C:rs6603041	15	83001321	0.458047	2622	ENSG00000169609.14	15	82988441	1	0.277889	-1.47373	-31.5768	-184.286	A	C	rs6603041	protein_coding
CES1	chr16:55834867:C:T:rs9927361	16	55834867	0.296148	2622	ENSG00000198848.12	16	55802851	1	0.277497	9.43877	31.5459	-183.981	C	T	rs9927361	protein_coding
GOLM1	chr9:86060717:A:G:rs138447426	9	86060717	0.0247902	2622	ENSG00000135052.16	9	86026146	1	0.277266	5.58238	31.5277	-183.801	A	G	rs138447426	protein_coding
DIRAS1	chr19:2713000:A:C:rs4992699	19	2713000	0.202517	2622	ENSG00000176490.5	19	2714567	1	0.277248	0.571617	31.5263	-183.788	A	C	rs4992699	protein_coding
IGHV1-69	chr14:106743870:G:A:rs1400808545	14	106743870	0.281846	2622	ENSG00000211973.2	14	106714684	1	0.277193	-1.03969	-31.522	-183.745	G	A	rs1400808545	IG_V_gene
CRAT	chr9:129132061:A:C:rs7037163	9	129132061	0.288711	2622	ENSG00000095321.17	9	129094794	1	0.276975	3.78843	31.5048	-183.576	A	C	rs7037163	protein_coding
THRA	chr17:40096407:G:A:rs883871	17	40096407	0.125095	2622	ENSG00000126351.12	17	40058290	1	0.276686	5.51241	31.4821	-183.352	G	A	rs883871	protein_coding
TRBV10-2	chr7:142425503:C:T:rs11764626	7	142425503	0.445652	2622	ENSG00000229769.2	7	142424965	1	0.276516	-0.478046	-31.4687	-183.22	C	T	rs11764626	TR_V_gene
C4A	chr6:32047051:G:A:rs433061	6	32047051	0.0999237	2622	ENSG00000244731.8	6	31982057	1	0.276506	-0.502137	-31.468	-183.213	G	A	rs433061	protein_coding
SLC25A34	chr1:15735091:A:G:rs11577746	1	15735091	0.232075	2622	ENSG00000162461.8	1	15736258	1	0.27637	-0.534661	-31.4572	-183.107	A	G	rs11577746	protein_coding
AP001062.3	chr21:44339314:G:C:rs73374031	21	44339314	0.221205	2622	ENSG00000241728.5	21	44328944	1	0.276349	0.905074	31.4556	-183.09	G	C	rs73374031	sense_overlapping
NFE2	chr12:54292096:C:T:rs35979828	12	54292096	0.0995423	2622	ENSG00000123405.14	12	54292111	1	0.276335	-57.2385	-31.4545	-183.08	C	T	rs35979828	protein_coding
VKORC1L1	chr7:65793179:G:A:rs1969426	7	65793179	0.136156	2622	ENSG00000196715.7	7	65873074	1	0.276317	-1.77397	-31.4531	-183.066	G	A	rs1969426	protein_coding
MROH6	chr8:143574174:T:C:rs4873805	8	143574174	0.165332	2622	ENSG00000204839.9	8	143566192	1	0.27624	-3.10971	-31.4471	-183.007	T	C	rs4873805	protein_coding
FRAT2	chr10:97366012:T:C:rs11189168	10	97366012	0.323227	2622	ENSG00000181274.6	10	97332497	1	0.275934	32.1796	31.423	-182.769	T	C	rs11189168	protein_coding
FAM157C	chr16:90077897:G:C:rs12923367	16	90077897	0.300153	2622	ENSG00000260528.4	16	90102271	1	0.275833	5.49818	31.415	-182.691	G	C	rs12923367	lincRNA
NALT1	chr9:136546400:A:G:rs3013307	9	136546400	0.30492	2622	ENSG00000237886.1	9	136546212	1	0.275809	-0.392449	-31.4131	-182.672	A	G	rs3013307	antisense
TRIM35	chr8:27305998:G:A:rs35917363	8	27305998	0.426964	2622	ENSG00000104228.13	8	27284886	1	0.275781	-1.85881	-31.411	-182.651	G	A	rs35917363	protein_coding
C10orf91	chr10:132447080:C:T:rs142943402	10	132447080	0.011251	2622	ENSG00000180066.9	10	132444327	1	0.275631	0.736501	31.3991	-182.534	C	T	rs142943402	lincRNA
IGLV2-14	chr22:22754544:T:C:rs11705144	22	22754544	0.393974	2622	ENSG00000211666.2	22	22758700	1	0.275593	-9.32888	-31.3962	-182.505	T	C	rs11705144	IG_V_gene
AP001816.1	chr4:101354107:A:G:rs2850329	4	101354107	0.275744	2622	ENSG00000254531.1	4	101347780	1	0.275351	-0.54469	-31.3772	-182.318	A	G	rs2850329	lincRNA
C14orf132	chr14:96004173:A:C:rs8011533	14	96004173	0.221014	2622	ENSG00000227051.6	14	96039324	1	0.274512	-1.16604	-31.3112	-181.669	A	C	rs8011533	protein_coding
NBPF2P	chr1:21477241:A:G:rs7527672	1	21477241	0.216438	2622	ENSG00000227001.3	1	21424625	1	0.274505	0.118211	31.3107	-181.664	A	G	rs7527672	unprocessed_pseudogene
LINC01260	chr20:44671690:C:G:rs11696392	20	44671690	0.40122	2622	ENSG00000283440.1	20	44656451	1	0.274491	0.427866	31.3095	-181.653	C	G	rs11696392	lincRNA
ARFIP1	chr4:152779978:C:T:rs4619875	4	152779978	0.38463	2622	ENSG00000164144.16	4	152779937	1	0.274483	3.0547	31.3089	-181.647	C	T	rs4619875	protein_coding
AC012414.3	chr15:20682558:A:G:rs182549163	15	20682558	0.0301297	2622	ENSG00000259383.1	15	20759311	1	0.274427	0.0687515	31.3045	-181.604	A	G	rs182549163	lincRNA
ANKRD36B	chr2:97566097:C:T:rs10190971	2	97566097	0.345728	2622	ENSG00000196912.12	2	97492663	1	0.274286	-0.258332	-31.2934	-181.495	C	T	rs10190971	protein_coding
TAS2R64P	chr12:11067856:C:A:rs11526041	12	11067856	0.338673	2622	ENSG00000256274.1	12	11076769	1	0.274252	0.0489981	31.2907	-181.468	C	A	rs11526041	transcribed_unprocessed_pseudogene
VN1R84P	chr19:21767600:T:C:rs6511291	19	21767600	0.424294	2622	ENSG00000268117.1	19	21719801	1	0.274168	-0.0247695	-31.2841	-181.403	T	C	rs6511291	unprocessed_pseudogene
TRGV3	chr7:38344963:C:T:rs76591336	7	38344963	0.319222	2622	ENSG00000211699.2	7	38358512	1	0.274143	-0.611232	-31.2822	-181.384	C	T	rs76591336	TR_V_gene
AC092070.2	chr19:53197554:T:C:rs11673357	19	53197554	0.236842	2622	ENSG00000269001.2	19	53197111	1	0.274098	-2.02904	-31.2786	-181.349	T	C	rs11673357	transcribed_unprocessed_pseudogene
CARD9	chr9:136377606:A:G:rs10781507	9	136377606	0.404272	2622	ENSG00000187796.14	9	136361903	1	0.273973	2.84765	31.2688	-181.252	A	G	rs10781507	protein_coding
DAP	chr5:10680885:G:A:rs5745297	5	10680885	0.0758963	2622	ENSG00000112977.15	5	10679230	1	0.273945	14.4474	31.2666	-181.231	G	A	rs5745297	protein_coding
MCM8	chr20:5980812:T:C:rs13041190	20	5980812	0.189359	2622	ENSG00000125885.13	20	5950652	1	0.273878	-0.959824	-31.2613	-181.179	T	C	rs13041190	protein_coding
GSTM5	chr1:109711774:C:G:rs35988844	1	109711774	0.406178	2622	ENSG00000134201.12	1	109711780	1	0.273739	-0.116237	-31.2504	-181.072	C	G	rs35988844	protein_coding
AC073172.1	chr11:15595332:G:T:rs4757339	11	15595332	0.192601	2622	ENSG00000254789.2	11	15571819	1	0.273696	1.43075	31.247	-181.038	G	T	rs4757339	lincRNA
ASGR2	chr17:7112392:C:T:rs552653	17	7112392	0.315599	2622	ENSG00000161944.16	17	7101322	1	0.273542	5.04068	31.235	-180.92	C	T	rs552653	protein_coding
SARDH	chr9:133702706:TGGCAAAATCTC:T:rs150411519	9	133702706	0.350305	2622	ENSG00000123453.18	9	133663560	1	0.273533	1.03368	31.2342	-180.913	TGGCAAAATCTC	T	rs150411519	protein_coding
ITGB3BP	chr1:63415881:C:T:rs4630153	1	63415881	0.327803	2622	ENSG00000142856.16	1	63440770	1	0.273524	-0.643185	-31.2335	-180.906	C	T	rs4630153	protein_coding
PCBP1-AS1	chr2:70039930:C:T:rs12613408	2	70039930	0.0690313	2622	ENSG00000179818.13	2	69962263	1	0.273276	-7.25038	-31.214	-180.714	C	T	rs12613408	processed_transcript
IGHV1-69D	chr14:106768275:G:T:rs4774189	14	106768275	0.44222	2622	ENSG00000280411.1	14	106762092	1	0.273209	-1.77622	-31.2088	-180.663	G	T	rs4774189	IG_V_gene
AC007342.5	chr16:53373824:A:T:rs2908775	16	53373824	0.298627	2622	ENSG00000262714.1	16	53386944	1	0.273163	-1.59332	-31.2051	-180.627	A	T	rs2908775	lincRNA
TAS2R4	chr7:141770649:A:G:rs75664058	7	141770649	0.495995	2622	ENSG00000127364.3	7	141778442	1	0.272965	0.298334	31.1895	-180.474	A	G	rs75664058	protein_coding
ZNF605	chr12:132956288:C:A:rs11147179	12	132956288	0.25553	2622	ENSG00000196458.11	12	132918306	1	0.272949	1.02235	31.1883	-180.462	C	A	rs11147179	protein_coding
PRR29	chr17:63993799:T:C:rs73326393	17	63993799	0.144355	2622	ENSG00000224383.7	17	63998351	1	0.27277	0.488129	31.1742	-180.324	T	C	rs73326393	protein_coding
PCTP	chr17:55761161:T:C:rs2912553	17	55761161	0.172006	2622	ENSG00000141179.13	17	55750979	1	0.272759	4.26791	31.1734	-180.316	T	C	rs2912553	protein_coding
SNAI3-AS1	chr16:88663380:C:T:rs3794628	16	88663380	0.299771	2622	ENSG00000260630.6	16	88663298	1	0.272716	-0.747187	-31.17	-180.283	C	T	rs3794628	antisense
ANXA9	chr1:150982244:G:A:rs28521412	1	150982244	0.01373	2622	ENSG00000143412.10	1	150982249	1	0.272679	0.646488	31.1671	-180.254	G	A	rs28521412	protein_coding
ELP3	chr8:28093018:G:A:rs2305452	8	28093018	0.318841	2622	ENSG00000134014.17	8	28089673	1	0.272522	2.12444	31.1548	-180.133	G	A	rs2305452	protein_coding
CHST7	chrX:46626726:G:A:rs73200263	X	46626726	0.34077	2622	ENSG00000147119.3	X	46573784	1	0.272447	2.38981	31.1489	-180.075	G	A	rs73200263	protein_coding
MED22	chr9:133338938:C:T:rs590858	9	133338938	0.488368	2622	ENSG00000148297.15	9	133338323	1	0.271836	-4.63463	-31.1009	-179.604	C	T	rs590858	protein_coding
RPL10P19	chr8:8963459:G:A:rs6994163	8	8963459	0.353738	2622	ENSG00000233609.3	8	8961200	1	0.271786	0.558947	31.0969	-179.566	G	A	rs6994163	transcribed_processed_pseudogene
URB1	chr21:32316111:A:G:rs6517091	21	32316111	0.118612	2622	ENSG00000142207.7	21	32311018	1	0.271593	2.88932	31.0818	-179.417	A	G	rs6517091	protein_coding
AC100861.1	chr8:23225458:G:T:rs13278062	8	23225458	0.457475	2622	ENSG00000246582.2	8	23224471	1	0.271574	-0.640251	-31.0803	-179.403	G	T	rs13278062	processed_transcript
PRMT2	chr21:46540580:T:C:rs9306156	21	46540580	0.319222	2622	ENSG00000160310.18	21	46635595	1	0.271517	11.7912	31.0758	-179.359	T	C	rs9306156	protein_coding
BEX4	chrX:103207721:A:G:rs4907826	X	103207721	0.360603	2622	ENSG00000102409.10	X	103215108	1	0.271377	-1.13594	-31.0648	-179.251	A	G	rs4907826	protein_coding
AP000892.3	chr11:117211047:C:G:rs171052	11	117211047	0.23627	2622	ENSG00000280143.1	11	117204967	1	0.271348	-0.281578	-31.0625	-179.229	C	G	rs171052	TEC
HTR2B	chr2:231124141:A:G:rs17586428	2	231124141	0.037376	2622	ENSG00000135914.6	2	231108230	1	0.27122	0.0992113	31.0525	-179.13	A	G	rs17586428	protein_coding
CLEC18C	chr16:69943399:C:A:rs62053265	16	69943399	0.435164	2622	ENSG00000157335.20	16	70173322	1	0.270941	0.112116	31.0306	-178.916	C	A	rs62053265	protein_coding
NXPE3	chr3:101779233:A:G:rs3796278	3	101779233	0.062357	2622	ENSG00000144815.16	3	101779202	1	0.270394	-5.40828	-30.9876	-178.495	A	G	rs3796278	protein_coding
ORM1	chr9:114315893:T:A:rs9299216	9	114315893	0.39283	2622	ENSG00000229314.5	9	114323056	1	0.270231	3.80877	30.9748	-178.369	T	A	rs9299216	protein_coding
RPSA	chr3:39429166:T:G:rs4414779	3	39429166	0.30759	2622	ENSG00000168028.14	3	39406716	1	0.270204	-55.3457	-30.9727	-178.349	T	G	rs4414779	protein_coding
ZNF431	chr19:21151200:C:T:rs145645636	19	21151200	0.0125858	2622	ENSG00000196705.8	19	21142024	1	0.270073	7.99431	30.9624	-178.248	C	T	rs145645636	protein_coding
OSER1	chr20:44209910:A:G:rs2143606	20	44209910	0.465294	2622	ENSG00000132823.11	20	44195939	1	0.269821	4.60911	30.9426	-178.054	A	G	rs2143606	protein_coding
SYP	chrX:49190221:C:G:rs3817677	X	49190221	0.303776	2622	ENSG00000102003.10	X	49187804	1	0.269758	0.354199	30.9377	-178.006	C	G	rs3817677	protein_coding
OR2A9P	chr7:144296323:C:T:rs62484811	7	144296323	0.495995	2622	ENSG00000228960.6	7	144294480	1	0.2695	-0.239661	-30.9174	-177.808	C	T	rs62484811	transcribed_unprocessed_pseudogene
HAR1A	chr20:63103760:A:C:rs3746746	20	63103760	0.258963	2622	ENSG00000225978.3	20	63102205	1	0.269328	-0.55666	-30.9039	-177.676	A	C	rs3746746	lincRNA
DNLZ	chr9:136363762:A:G:rs150174514	9	136363762	0.025553	2622	ENSG00000213221.5	9	136359480	1	0.26932	3.86363	30.9033	-177.67	A	G	rs150174514	protein_coding
DCAKD	chr17:45050347:A:C:rs4793173	17	45050347	0.356789	2622	ENSG00000172992.12	17	45023340	1	0.269198	1.58496	30.8937	-177.576	A	C	rs4793173	protein_coding
AC008763.1	chr19:7633874:A:G:rs4804756	19	7633874	0.373951	2622	ENSG00000268204.1	19	7633766	1	0.269188	-0.332707	-30.8929	-177.569	A	G	rs4804756	antisense
INTS5	chr11:62645472:C:T:rs11231172	11	62645472	0.300725	2622	ENSG00000185085.2	11	62646848	1	0.269187	2.46036	30.8928	-177.567	C	T	rs11231172	protein_coding
PRH1	chr12:10902716:C:A:rs2418221	12	10902716	0.429062	2622	ENSG00000231887.7	12	10824960	1	0.269131	-0.270345	-30.8884	-177.525	C	A	rs2418221	protein_coding
OR4D1	chr17:58157366:T:A:rs72839961	17	58157366	0.112319	2622	ENSG00000141194.6	17	58148449	1	0.26859	0.865248	30.846	-177.11	T	A	rs72839961	protein_coding
DDX5	chr17:64506317:A:G:rs1991401	17	64506317	0.307971	2622	ENSG00000108654.14	17	64499616	1	0.268534	-55.0835	-30.8415	-177.067	A	G	rs1991401	protein_coding
IMMT	chr2:86156048:C:A:rs6547660	2	86156048	0.495995	2622	ENSG00000132305.20	2	86143932	1	0.268517	-4.21298	-30.8402	-177.054	C	A	rs6547660	protein_coding
AL121760.1	chr20:1811114:C:G:rs200892	20	1811114	0.43688	2622	ENSG00000230839.1	20	1804016	1	0.268414	-0.0869468	-30.8322	-176.975	C	G	rs200892	lincRNA
COA6-AS1	chr1:234372789:C:T:rs73099929	1	234372789	0.0983982	2622	ENSG00000231663.1	1	234372807	1	0.268393	0.264507	30.8305	-176.959	C	T	rs73099929	antisense
AGAP14P	chr10:45829331:CT:C:rs1342795180	10	45829331	0.374905	2622	ENSG00000279058.2	10	46337224	1	0.268342	0.434728	30.8265	-176.92	CT	C	rs1342795180	unprocessed_pseudogene
SYNGR1	chr22:39351775:G:A:rs2069235	22	39351775	0.307018	2622	ENSG00000100321.15	22	39349925	1	0.268226	1.88077	30.8174	-176.83	G	A	rs2069235	protein_coding
ACAD8	chr11:134254720:T:C:rs1551182	11	134254720	0.279939	2622	ENSG00000151498.11	11	134253495	1	0.268188	1.79345	30.8144	-176.801	T	C	rs1551182	protein_coding
IL17RE	chr3:9903375:C:T:rs114351845	3	9903375	0.0259344	2622	ENSG00000163701.19	3	9902612	1	0.268116	1.47672	30.8088	-176.746	C	T	rs114351845	protein_coding
BX284668.3	chr1:16693757:G:A:rs556704959	1	16693757	0.0402365	2622	ENSG00000230239.1	1	16855407	1	0.267953	0.0102024	30.7959	-176.621	G	A	rs556704959	unprocessed_pseudogene
OTX1	chr2:63060193:T:C:rs76298426	2	63060193	0.129291	2622	ENSG00000115507.10	2	63050057	1	0.267903	1.39789	30.792	-176.583	T	C	rs76298426	protein_coding
ENOSF1	chr18:712319:TCGG:T:rs34015520	18	712319	0.448322	2622	ENSG00000132199.20	18	670318	1	0.26778	-2.04134	-30.7824	-176.489	TCGG	T	rs34015520	protein_coding
EBPL	chr13:49691973:T:C:rs3809325	13	49691973	0.44508	2622	ENSG00000123179.14	13	49660674	1	0.267629	-0.784011	-30.7705	-176.373	T	C	rs3809325	protein_coding
SDHAP2	chr3:195934218:C:A:rs6785037	3	195934218	0.461861	2622	ENSG00000215837.7	3	195658096	1	0.267481	1.04053	30.7589	-176.26	C	A	rs6785037	transcribed_unprocessed_pseudogene
AL596202.1	chr6:155254473:G:A:rs3011895	6	155254473	0.42849	2622	ENSG00000235381.1	6	155253139	1	0.267402	0.404097	30.7527	-176.199	G	A	rs3011895	antisense
MUC20P1	chr3:195960880:G:A:rs2620609	3	195960880	0.252098	2622	ENSG00000224769.1	3	195614947	1	0.267305	0.464265	30.7451	-176.125	G	A	rs2620609	unprocessed_pseudogene
CCDC144A	chr17:16817315:C:T:rs2688026	17	16817315	0.290809	2622	ENSG00000170160.17	17	16689537	1	0.2671	0.478099	30.729	-175.968	C	T	rs2688026	protein_coding
DLG5	chr10:77793478:A:C:rs2812427	10	77793478	0.307018	2622	ENSG00000151208.17	10	77790791	1	0.266997	-1.87948	-30.7209	-175.89	A	C	rs2812427	protein_coding
JHY	chr11:122880113:C:T:rs61910301	11	122880113	0.105454	2622	ENSG00000109944.10	11	122882528	1	0.266881	0.481493	30.7118	-175.801	C	T	rs61910301	protein_coding
PKD2	chr4:88009992:G:A:rs11934276	4	88009992	0.0223112	2622	ENSG00000118762.8	4	88007635	1	0.266726	3.42997	30.6997	-175.682	G	A	rs11934276	protein_coding
CPT1B	chr22:50583170:C:T:rs131756	22	50583170	0.4836	2622	ENSG00000205560.12	22	50568861	1	0.266708	9.45718	30.6982	-175.668	C	T	rs131756	protein_coding
AC099524.1	chr16:81739421:G:C:rs12446781	16	81739421	0.364989	2622	ENSG00000261218.5	16	81738248	1	0.26669	1.00489	30.6968	-175.655	G	C	rs12446781	lincRNA
LINC02145	chr5:6368408:G:A:rs271399	5	6368408	0.487605	2622	ENSG00000250490.1	5	6310441	1	0.26662	0.182638	30.6913	-175.601	G	A	rs271399	lincRNA
ZNHIT3	chr17:36485825:C:A:rs12150387	17	36485825	0.444317	2622	ENSG00000273611.5	17	36486629	1	0.266588	1.18288	30.6888	-175.576	C	A	rs12150387	protein_coding
WDFY4	chr10:48725929:T:C:rs7072606	10	48725929	0.076087	2622	ENSG00000128815.19	10	48684876	1	0.266468	25.2252	30.6794	-175.485	T	C	rs7072606	protein_coding
GPD1L	chr3:32153449:T:C:rs7609559	3	32153449	0.299962	2622	ENSG00000152642.10	3	32105689	1	0.266212	-1.524	-30.6593	-175.289	T	C	rs7609559	protein_coding
PLPPR2	chr19:11321225:G:A:rs651774	19	11321225	0.20061	2622	ENSG00000105520.10	19	11355386	1	0.266134	17.2823	30.6531	-175.229	G	A	rs651774	protein_coding
MYL5	chr4:676286:A:G:rs145595271	4	676286	0.00762777	2622	ENSG00000215375.6	4	673580	1	0.266103	4.28718	30.6508	-175.206	A	G	rs145595271	protein_coding
ASNS	chr7:97964573:C:T:rs7784883	7	97964573	0.230549	2622	ENSG00000070669.17	7	97851677	1	0.266064	3.17742	30.6477	-175.176	C	T	rs7784883	protein_coding
NUDT12	chr5:103550622:A:G:rs35355522	5	103550622	0.175629	2622	ENSG00000112874.10	5	103548855	1	0.266023	-0.305741	-30.6445	-175.145	A	G	rs35355522	protein_coding
PNKD	chr2:218324115:C:T:rs1473901	2	218324115	0.419336	2622	ENSG00000127838.14	2	218270392	1	0.266008	4.90267	30.6433	-175.133	C	T	rs1473901	protein_coding
HIST1H2BD	chr6:26171022:T:C:rs1059490	6	26171022	0.355645	2622	ENSG00000158373.8	6	26158146	1	0.265925	-1.35531	-30.6367	-175.069	T	C	rs1059490	protein_coding
ERP27	chr12:14938983:T:C:rs7295480	12	14938983	0.388444	2622	ENSG00000139055.7	12	14914039	1	0.265817	-0.986984	-30.6283	-174.988	T	C	rs7295480	protein_coding
NME2	chr17:51166443:A:T:rs1062386	17	51166443	0.47521	2622	ENSG00000243678.11	17	51165435	1	0.265805	-5.84106	-30.6273	-174.978	A	T	rs1062386	protein_coding
FRG1EP	chr20:29218137:C:CT:rs1403416473	20	29218137	0.152746	2622	ENSG00000282995.1	20	29480147	1	0.265632	0.0974707	30.6138	-174.846	C	CT	rs1403416473	unprocessed_pseudogene
LYNX1	chr8:142757251:G:A:rs13279795	8	142757251	0.383295	2622	ENSG00000180155.20	8	142771197	1	0.265234	1.5794	30.5825	-174.542	G	A	rs13279795	protein_coding
DNASE1L1	chrX:154412069:T:C:rs62617809	X	154412069	0.249237	2622	ENSG00000013563.14	X	154401236	1	0.265097	-3.02074	-30.5718	-174.438	T	C	rs62617809	protein_coding
ADGRE1	chr19:6910399:G:A:rs606384	19	6910399	0.299962	2622	ENSG00000174837.15	19	6887566	1	0.265028	-10.0963	-30.5664	-174.385	G	A	rs606384	protein_coding
HIF1AN	chr10:100535901:T:G:rs11190600	10	100535901	0.212815	2622	ENSG00000166135.14	10	100529072	1	0.264951	-6.60502	-30.5604	-174.326	T	G	rs11190600	protein_coding
LINC00565	chr13:113942338:T:G:rs74116231	13	113942338	0.314645	2622	ENSG00000260910.1	13	113926514	1	0.264867	1.57277	30.5538	-174.262	T	G	rs74116231	lincRNA
CYP4F29P	chr21:13896228:A:G:rs2334782	21	13896228	0.221396	2622	ENSG00000228314.1	21	13843133	1	0.264817	5.07163	30.5498	-174.224	A	G	rs2334782	transcribed_unprocessed_pseudogene
BAIAP2-DT	chr17:81032233:G:A:rs4969349	17	81032233	0.234172	2622	ENSG00000226137.5	17	81029130	1	0.264816	3.79132	30.5498	-174.223	G	A	rs4969349	lincRNA
LINC00987	chr12:9020641:G:A:rs12322917	12	9020641	0.358124	2622	ENSG00000237248.5	12	9240003	1	0.26439	-0.662681	-30.5163	-173.898	G	A	rs12322917	lincRNA
AL021368.3	chr6:57955746:C:T:rs4928427	6	57955746	0.289474	2622	ENSG00000272541.1	6	57855891	1	0.264096	-0.0980468	-30.4933	-173.674	C	T	rs4928427	lincRNA
BMP1	chr8:22171185:A:G:rs36074562	8	22171185	0.317506	2622	ENSG00000168487.19	8	22165140	1	0.264028	0.937572	30.488	-173.623	A	G	rs36074562	protein_coding
CMTM3	chr16:66612688:C:T:rs3743719	16	66612688	0.470442	2622	ENSG00000140931.20	16	66603874	1	0.263966	-7.22982	-30.483	-173.575	C	T	rs3743719	protein_coding
AL365203.2	chr10:32882427:A:G:rs1935650	10	32882427	0.475019	2622	ENSG00000273038.2	10	32887255	1	0.263915	0.71715	30.4791	-173.536	A	G	rs1935650	lincRNA
AC008014.1	chr12:46355182:C:G:rs4768697	12	46355182	0.241228	2622	ENSG00000257261.5	12	46383679	1	0.263404	0.135569	30.439	-173.147	C	G	rs4768697	lincRNA
PRDX6	chr1:173515304:T:C:rs7550581	1	173515304	0.199085	2622	ENSG00000117592.9	1	173477330	1	0.263331	27.693	30.4332	-173.091	T	C	rs7550581	protein_coding
SH3TC1	chr4:8233514:G:A:rs62286463	4	8233514	0.0097254	2622	ENSG00000125089.17	4	8182072	1	0.263226	40.109	30.425	-173.012	G	A	rs62286463	protein_coding
CLCN6	chr1:11808723:A:AC:rs57441762	1	11808723	0.0881007	2622	ENSG00000011021.23	1	11806096	1	0.263219	3.69142	30.4244	-173.006	A	AC	rs57441762	protein_coding
MZT2A	chr2:131492781:C:CG:rs567754176	2	131492781	0.180397	2622	ENSG00000173272.16	2	131464900	1	0.263209	3.36463	30.4237	-172.998	C	CG	rs567754176	protein_coding
RAVER2	chr1:64745107:C:T:rs567910619	1	64745107	0.0106789	2622	ENSG00000162437.14	1	64745095	1	0.26316	2.36178	30.4198	-172.961	C	T	rs567910619	protein_coding
PVT1	chr8:127996764:C:T:rs2303490	8	127996764	0.257246	2622	ENSG00000249859.10	8	127794533	1	0.263011	1.34349	30.4082	-172.848	C	T	rs2303490	lincRNA
AC245297.3	chr1:149267943:A:G:rs76785952	1	149267943	0.379481	2622	ENSG00000274265.4	1	149176022	1	0.262899	-0.483198	-30.3994	-172.762	A	G	rs76785952	lincRNA
MRPS7	chr17:75261905:C:T:rs8075276	17	75261905	0.200992	2622	ENSG00000125445.11	17	75261674	1	0.26274	1.87612	30.3869	-172.642	C	T	rs8075276	protein_coding
LRMDA	chr10:75431683:C:A:rs55922628	10	75431683	0.391114	2622	ENSG00000148655.15	10	75431624	1	0.262734	0.581803	30.3864	-172.637	C	A	rs55922628	protein_coding
KRT1	chr12:52677598:A:C:rs2741159	12	52677598	0.385202	2622	ENSG00000167768.4	12	52674736	1	0.262683	12.666	30.3824	-172.598	A	C	rs2741159	protein_coding
LSS	chr21:46194529:A:G:rs2254522	21	46194529	0.208429	2622	ENSG00000160285.15	21	46188141	1	0.262677	-5.02013	-30.382	-172.593	A	G	rs2254522	protein_coding
IVD	chr15:40388488:C:A:rs113189667	15	40388488	0.134249	2622	ENSG00000128928.9	15	40405485	1	0.262588	-4.94741	-30.375	-172.526	C	A	rs113189667	protein_coding
CTSW	chr11:65877883:A:G:rs596002	11	65877883	0.190885	2622	ENSG00000172543.8	11	65879837	1	0.262503	44.1483	30.3683	-172.461	A	G	rs596002	protein_coding
SPATA32	chr17:45256638:G:C:rs9908267	17	45256638	0.495614	2622	ENSG00000184361.13	17	45254393	1	0.262497	-0.097724	-30.3678	-172.457	G	C	rs9908267	protein_coding
AC005696.3	chr17:2688737:G:A:rs1109451	17	2688737	0.390351	2622	ENSG00000272911.1	17	2688473	1	0.262484	-0.116527	-30.3668	-172.447	G	A	rs1109451	lincRNA
ERVK13-1	chr16:2657883:A:G:rs79011014	16	2657883	0.34897	2622	ENSG00000260565.6	16	2660349	1	0.262465	-1.69955	-30.3653	-172.432	A	G	rs79011014	processed_transcript
TRBC2	chr7:142801387:T:C:rs1042960	7	142801387	0.191266	2622	ENSG00000211772.11	7	142801041	1	0.262422	-40.3904	-30.3619	-172.399	T	C	rs1042960	TR_C_gene
CRELD2	chr22:49918734:G:A:rs9616381	22	49918734	0.188596	2622	ENSG00000184164.14	22	49918167	1	0.262405	2.1892	30.3606	-172.387	G	A	rs9616381	protein_coding
OLIG1	chr21:33067583:C:T:rs928736	21	33067583	0.287376	2622	ENSG00000184221.13	21	33070141	1	0.262246	-3.84593	-30.3481	-172.265	C	T	rs928736	protein_coding
AP002761.3	chr11:73304198:C:T:rs112699563	11	73304198	0.103356	2622	ENSG00000257038.1	11	73307235	1	0.262238	0.0649717	30.3475	-172.259	C	T	rs112699563	antisense
MTERF4	chr2:241094178:G:A:rs55938551	2	241094178	0.0718917	2622	ENSG00000122085.17	2	241072169	1	0.262207	-7.49805	-30.3451	-172.236	G	A	rs55938551	protein_coding
CEP63	chr3:134485131:T:A:rs3846055	3	134485131	0.333524	2622	ENSG00000182923.17	3	134485721	1	0.26196	5.10851	30.3257	-172.048	T	A	rs3846055	protein_coding
AOAH	chr7:36724067:C:T:rs2228410	7	36724067	0.345919	2622	ENSG00000136250.11	7	36512949	1	0.261946	-16.3566	-30.3246	-172.038	C	T	rs2228410	protein_coding
SAMM50	chr22:43955471:T:C:rs2294920	22	43955471	0.108886	2622	ENSG00000100347.15	22	43955442	1	0.261751	-2.94508	-30.3093	-171.889	T	C	rs2294920	protein_coding
EIF4E3	chr3:71722064:T:TG:rs34778241	3	71722064	0.448894	2622	ENSG00000163412.13	3	71675414	1	0.261379	9.54825	30.2801	-171.607	T	TG	rs34778241	protein_coding
MSLN	chr16:760972:G:C:rs142517048	16	760972	0.0133486	2622	ENSG00000102854.16	16	760734	1	0.261372	1.08427	30.2796	-171.601	G	C	rs142517048	protein_coding
CCDC40	chr17:80036154:G:A:rs3764442	17	80036154	0.0802822	2622	ENSG00000141519.15	17	80036632	1	0.261253	0.190892	30.2703	-171.511	G	A	rs3764442	protein_coding
ELL	chr19:18456745:C:A:rs2007981	19	18456745	0.347635	2622	ENSG00000105656.13	19	18442663	1	0.261249	8.76806	30.2699	-171.508	C	A	rs2007981	protein_coding
UBAP1L	chr15:65035414:T:C:rs147234837	15	65035414	0.0171625	2622	ENSG00000246922.8	15	65092770	1	0.261126	1.4267	30.2603	-171.415	T	C	rs147234837	protein_coding
IQGAP2	chr5:76402936:G:T:rs13357820	5	76402936	0.47521	2622	ENSG00000145703.16	5	76403285	1	0.260844	6.91803	30.2382	-171.2	G	T	rs13357820	protein_coding
PRR4	chr12:10968068:G:A:rs4763601	12	10968068	0.427918	2622	ENSG00000111215.12	12	10845849	1	0.260788	-0.232639	-30.2339	-171.159	G	A	rs4763601	protein_coding
FAM160A1	chr4:151408252:A:G:rs1143036	4	151408252	0.466629	2622	ENSG00000164142.16	4	151409176	1	0.260523	-0.381927	-30.213	-170.957	A	G	rs1143036	protein_coding
SPP1	chr4:87855081:A:G:rs4416441	4	87855081	0.32971	2622	ENSG00000118785.14	4	87975650	1	0.260401	-1.18317	-30.2034	-170.864	A	G	rs4416441	protein_coding
ESYT2	chr7:158741001:G:A:rs60721428	7	158741001	0.168192	2622	ENSG00000117868.16	7	158730995	1	0.260347	8.05476	30.1993	-170.824	G	A	rs60721428	protein_coding
TEN1	chr17:76001393:G:A:rs2069528	17	76001393	0.265446	2622	ENSG00000257949.7	17	75979240	1	0.260256	1.49729	30.1921	-170.754	G	A	rs2069528	protein_coding
MYO7B	chr2:127635714:T:C:rs2255177	2	127635714	0.332952	2622	ENSG00000169994.18	2	127535802	1	0.260034	-3.47094	-30.1747	-170.587	T	C	rs2255177	protein_coding
TPSB2	chr16:1245817:T:A:rs8051930	16	1245817	0.466819	2622	ENSG00000197253.13	16	1227272	1	0.259903	0.157855	30.1644	-170.487	T	A	rs8051930	protein_coding
CCS	chr11:66590655:C:T:rs486584	11	66590655	0.468154	2622	ENSG00000173992.9	11	66593153	1	0.259877	3.1312	30.1624	-170.468	C	T	rs486584	protein_coding
RAB23	chr6:57221614:C:G:rs79714683	6	57221614	0.149886	2622	ENSG00000112210.12	6	57186992	1	0.259815	0.230463	30.1575	-170.42	C	G	rs79714683	protein_coding
CECR7	chr22:17057192:C:A:rs2537972	22	17057192	0.258772	2622	ENSG00000237438.7	22	17036570	1	0.2598	-0.506245	-30.1563	-170.409	C	A	rs2537972	transcribed_unprocessed_pseudogene
CLDN15	chr7:101254362:T:G:rs10270498	7	101254362	0.0558734	2622	ENSG00000106404.13	7	101232092	1	0.259744	3.80822	30.152	-170.367	T	G	rs10270498	protein_coding
TXNDC12	chr1:52055186:CACA:C:rs142834436	1	52055186	0.0675057	2622	ENSG00000117862.12	1	52020131	1	0.25963	-7.61924	-30.143	-170.28	CACA	C	rs142834436	protein_coding
AP004609.3	chr11:118791336:T:C:rs7933859	11	118791336	0.135774	2622	ENSG00000278376.1	11	118791254	1	0.25937	-0.432555	-30.1227	-170.084	T	C	rs7933859	lincRNA
DDX59	chr1:200675973:C:T:rs11582610	1	200675973	0.407513	2622	ENSG00000118197.14	1	200623896	1	0.258648	-1.30888	-30.066	-169.536	C	T	rs11582610	protein_coding
KLHDC4	chr16:87730661:A:T:rs9934565	16	87730661	0.449657	2622	ENSG00000104731.14	16	87696485	1	0.258585	5.29625	30.0611	-169.489	A	T	rs9934565	protein_coding
ST20	chr15:79914616:C:G:rs8024713	15	79914616	0.348207	2622	ENSG00000180953.11	15	79898840	1	0.258564	-3.99632	-30.0594	-169.473	C	G	rs8024713	protein_coding
FPR1	chr19:51763821:G:A:rs12461801	19	51763821	0.376812	2622	ENSG00000171051.8	19	51745172	1	0.25852	125.226	30.056	-169.439	G	A	rs12461801	protein_coding
ZNF354A	chr5:178672832:T:C:rs12187838	5	178672832	0.213959	2622	ENSG00000169131.13	5	178711512	1	0.258432	-2.61264	-30.0491	-169.373	T	C	rs12187838	protein_coding
TIAM2	chr6:155217751:C:T:rs117154990	6	155217751	0.0101068	2622	ENSG00000146426.18	6	154832697	1	0.258386	7.64122	30.0455	-169.339	C	T	rs117154990	protein_coding
NME6	chr3:48307824:C:T:rs77044321	3	48307824	0.316362	2622	ENSG00000172113.9	3	48290722	1	0.258297	-1.49993	-30.0385	-169.271	C	T	rs77044321	protein_coding
AOX2P	chr2:200696017:T:G:rs2247016	2	200696017	0.228452	2622	ENSG00000243478.9	2	200738608	1	0.258266	-0.0214841	-30.0361	-169.248	T	G	rs2247016	transcribed_unprocessed_pseudogene
AC004980.3	chr7:76506631:A:G:rs4728786	7	76506631	0.41209	2622	ENSG00000230305.2	7	76524515	1	0.258215	0.0356025	30.0321	-169.209	A	G	rs4728786	unprocessed_pseudogene
OLFM1	chr9:134963360:C:G:rs1038193	9	134963360	0.248665	2622	ENSG00000130558.19	9	135075422	1	0.258192	1.52245	30.0303	-169.192	C	G	rs1038193	protein_coding
DUS2	chr16:68109842:G:A:rs8047343	16	68109842	0.169527	2622	ENSG00000167264.18	16	67987746	1	0.258062	3.93633	30.0201	-169.093	G	A	rs8047343	protein_coding
PDZK1IP1	chr1:47190144:A:G:rs2248907	1	47190144	0.193936	2622	ENSG00000162366.8	1	47183582	1	0.258045	14.8602	30.0188	-169.081	A	G	rs2248907	protein_coding
CLCN7	chr16:1461371:C:T:rs12926202	16	1461371	0.133295	2622	ENSG00000103249.18	16	1444934	1	0.258006	-13.8382	-30.0157	-169.051	C	T	rs12926202	protein_coding
TMEM91	chr19:41382945:AGGGGACTGGGC:A:rs138731997	19	41382945	0.146262	2622	ENSG00000142046.15	19	41350911	1	0.258006	-9.02525	-30.0157	-169.051	AGGGGACTGGGC	A	rs138731997	protein_coding
KRT23	chr17:41001515:A:G:rs2160436	17	41001515	0.0839054	2622	ENSG00000108244.16	17	40922696	1	0.257873	38.9437	30.0053	-168.951	A	G	rs2160436	protein_coding
AC006205.2	chr12:587956:T:C:rs11063750	12	587956	0.273646	2622	ENSG00000256020.1	12	585865	1	0.257866	-0.14214	-30.0047	-168.945	T	C	rs11063750	sense_intronic
CORO2A	chr9:98192300:G:A:rs28635946	9	98192300	0.0419527	2622	ENSG00000106789.13	9	98120975	1	0.257651	4.34885	29.9879	-168.783	G	A	rs28635946	protein_coding
FZD1	chr7:91326645:G:T:rs1429535	7	91326645	0.221014	2622	ENSG00000157240.3	7	91264364	1	0.257444	0.995403	29.9717	-168.626	G	T	rs1429535	protein_coding
ENTPD3-AS1	chr3:40451727:G:T:rs6801859	3	40451727	0.310069	2622	ENSG00000223797.5	3	40313802	1	0.257368	-0.290707	-29.9657	-168.569	G	T	rs6801859	antisense
KCNJ15	chr21:38222182:G:A:rs2836203	21	38222182	0.43688	2622	ENSG00000157551.19	21	38155549	1	0.257333	30.4462	29.9629	-168.542	G	A	rs2836203	protein_coding
APIP	chr11:34916527:C:T:rs112032820	11	34916527	0.348207	2622	ENSG00000149089.13	11	34853094	1	0.257277	1.06397	29.9586	-168.5	C	T	rs112032820	protein_coding
GGACT	chr13:100561705:C:T:rs11842633	13	100561705	0.00934401	2622	ENSG00000134864.10	13	100530164	1	0.257172	-2.35558	-29.9503	-168.421	C	T	rs11842633	protein_coding
ANXA8	chr10:47472647:T:C:rs1234031853	10	47472647	0.142449	2622	ENSG00000265190.6	10	47460162	1	0.257074	0.122614	29.9426	-168.347	T	C	rs1234031853	protein_coding
AC007395.1	chr2:70826446:A:G:rs7560953	2	70826446	0.340389	2622	ENSG00000231386.1	2	70810798	1	0.25702	-0.0388176	-29.9384	-168.306	A	G	rs7560953	processed_pseudogene
CAMSAP3	chr19:7594807:TAC:T:rs111265669	19	7594807	0.0524409	2622	ENSG00000076826.9	19	7595902	1	0.256862	0.301771	29.926	-168.187	TAC	T	rs111265669	protein_coding
ALG1L	chr3:126019960:G:C:rs56855990	3	126019960	0.358124	2622	ENSG00000189366.9	3	125929275	1	0.256722	0.0858186	29.9151	-168.081	G	C	rs56855990	protein_coding
CXCL5	chr4:73998280:T:C:rs425535	4	73998280	0.105454	2622	ENSG00000163735.7	4	73995642	1	0.256557	-1.8061	-29.9021	-167.957	T	C	rs425535	protein_coding
AP4M1	chr7:100102003:T:C:rs2293481	7	100102003	0.431732	2622	ENSG00000221838.9	7	100101549	1	0.256521	-0.923175	-29.8992	-167.929	T	C	rs2293481	protein_coding
AL118516.1	chr22:46762282:G:A:rs12389	22	46762282	0.337719	2622	ENSG00000260708.1	22	46761894	1	0.25641	-0.302715	-29.8906	-167.846	G	A	rs12389	antisense
SNHG9	chr16:1964953:C:T:rs2302176	16	1964953	0.462815	2622	ENSG00000255198.4	16	1964959	1	0.256377	0.725114	29.888	-167.82	C	T	rs2302176	lincRNA
LGSN	chr6:63440521:C:G:rs9352960	6	63440521	0.480931	2622	ENSG00000146166.16	6	63275951	1	0.256272	0.157284	29.8797	-167.741	C	G	rs9352960	protein_coding
MRPL21	chr11:68899730:A:C:rs636049	11	68899730	0.311022	2622	ENSG00000197345.13	11	68891276	1	0.256144	-1.10471	-29.8697	-167.645	A	C	rs636049	protein_coding
LINGO4	chr1:151805451:C:T:rs12124047	1	151805451	0.0474828	2622	ENSG00000213171.2	1	151800264	1	0.255548	0.229148	29.823	-167.196	C	T	rs12124047	protein_coding
RPL12	chr9:127448667:A:G:rs2247573	9	127448667	0.404462	2622	ENSG00000197958.13	9	127447674	1	0.255473	45.6355	29.8171	-167.139	A	G	rs2247573	protein_coding
WDR6	chr3:49007334:C:T:rs6781790	3	49007334	0.320938	2622	ENSG00000178252.18	3	49007062	1	0.255239	-13.2468	-29.7988	-166.963	C	T	rs6781790	protein_coding
AL645939.5	chr6:29756370:T:C:rs1633070	6	29756370	0.15923	2622	ENSG00000285761.1	6	29752573	1	0.255155	0.218181	29.7922	-166.899	T	C	rs1633070	lincRNA
ZNF391	chr6:27387179:T:A:rs6935118	6	27387179	0.23894	2622	ENSG00000124613.8	6	27374615	1	0.25511	0.397749	29.7887	-166.865	T	A	rs6935118	protein_coding
ACSL5	chr10:112384304:GTT:G:rs76989317	10	112384304	0.484363	2622	ENSG00000197142.10	10	112374018	1	0.255054	-3.80445	-29.7843	-166.824	GTT	G	rs76989317	protein_coding
MAPK3	chr16:30123335:T:C:rs28529403	16	30123335	0.413806	2622	ENSG00000102882.12	16	30114105	1	0.254601	7.50516	29.7488	-166.483	T	C	rs28529403	protein_coding
AC103810.5	chr17:64920688:A:G:rs369062905	17	64920688	0.184592	2622	ENSG00000266644.1	17	64899766	1	0.254441	0.0701192	29.7362	-166.362	A	G	rs369062905	antisense
CCDC57	chr17:82204114:C:T:rs4789668	17	82204114	0.426964	2622	ENSG00000176155.18	17	82101460	1	0.254372	-4.2998	-29.7308	-166.31	C	T	rs4789668	protein_coding
AL390728.2	chr1:247191035:ATAT:A:rs34312253	1	247191035	0.154462	2622	ENSG00000215795.2	1	247183813	1	0.254371	0.0574079	29.7308	-166.309	ATAT	A	rs34312253	processed_pseudogene
PNMA5	chrX:152991916:T:C:rs67383647	X	152991916	0.265256	2622	ENSG00000198883.12	X	152988824	1	0.254329	-0.170727	-29.7275	-166.278	T	C	rs67383647	protein_coding
MTMR9LP	chr1:32240525:G:A:rs3795426	1	32240525	0.0291762	2622	ENSG00000220785.7	1	32231658	1	0.254303	0.613599	29.7254	-166.258	G	A	rs3795426	transcribed_unprocessed_pseudogene
SLC44A2	chr19:10595275:CT:C:rs142186869	19	10595275	0.0989703	2622	ENSG00000129353.15	19	10602457	1	0.254147	-57.6183	-29.7132	-166.141	CT	C	rs142186869	protein_coding
RTL6	chr22:44455578:A:G:rs133753	22	44455578	0.448322	2622	ENSG00000188636.4	22	44492583	1	0.253885	2.3341	29.6927	-165.944	A	G	rs133753	protein_coding
FADS1	chr11:61828092:C:T:rs968567	11	61828092	0.171434	2622	ENSG00000149485.18	11	61799625	1	0.253773	2.05443	29.6839	-165.86	C	T	rs968567	protein_coding
LRRC37A15P	chr4:102757960:G:T:rs223490	4	102757960	0.384821	2622	ENSG00000230069.3	4	102727274	1	0.253619	-0.210818	-29.6718	-165.744	G	T	rs223490	processed_pseudogene
TTC19	chr17:16029313:T:C:rs9890012	17	16029313	0.46434	2622	ENSG00000011295.16	17	15999784	1	0.253427	1.36462	29.6568	-165.6	T	C	rs9890012	protein_coding
ISCA2	chr14:74495530:G:A:rs4903231	14	74495530	0.377193	2622	ENSG00000165898.13	14	74493720	1	0.25335	-1.08905	-29.6508	-165.542	G	A	rs4903231	protein_coding
AC139768.1	chr12:51202980:T:C:rs10735832	12	51202980	0.296148	2622	ENSG00000184271.17	12	51186936	1	0.253318	2.82125	29.6482	-165.518	T	C	rs10735832	protein_coding
SLC17A3	chr6:25884436:A:C:rs1165170	6	25884436	0.28852	2622	ENSG00000124564.17	6	25833066	1	0.252832	0.110743	29.6101	-165.152	A	C	rs1165170	protein_coding
POMC	chr2:25161587:C:CGCCGCTGCT:rs10654394	2	25161587	0.0490084	2622	ENSG00000115138.11	2	25160853	1	0.252716	1.36751	29.601	-165.065	C	CGCCGCTGCT	rs10654394	protein_coding
AC008906.1	chr5:96778789:T:C:rs149173	5	96778789	0.265828	2622	ENSG00000248734.2	5	96784777	1	0.252648	-0.184939	-29.5957	-165.014	T	C	rs149173	antisense
ULK3	chr15:74839823:T:C:rs936228	15	74839823	0.268879	2622	ENSG00000140474.14	15	74836118	1	0.252455	-5.07363	-29.5806	-164.869	T	C	rs936228	protein_coding
AC005224.4	chr17:14302495:G:C:rs886864	17	14302495	0.256102	2622	ENSG00000266709.1	17	14303854	1	0.252445	0.322053	29.5798	-164.862	G	C	rs886864	lincRNA
CEP19	chr3:196712253:C:G:rs71323742	3	196712253	0.172006	2622	ENSG00000174007.8	3	196706277	1	0.252369	3.65066	29.5739	-164.805	C	G	rs71323742	protein_coding
AP005131.6	chr18:13490611:CTG:C:rs67713769	18	13490611	0.487414	2622	ENSG00000267702.1	18	13486462	1	0.252324	-0.338737	-29.5703	-164.771	CTG	C	rs67713769	sense_intronic
AC007879.4	chr2:207233681:A:G:rs13401786	2	207233681	0.396644	2622	ENSG00000240440.1	2	207235299	1	0.252032	-0.0550238	-29.5475	-164.552	A	G	rs13401786	lincRNA
PELO	chr5:52800100:C:A:rs185240714	5	52800100	0.0352784	2622	ENSG00000152684.11	5	52787916	1	0.251969	-4.38102	-29.5425	-164.505	C	A	rs185240714	protein_coding
AF274858.1	chrX:153599371:G:C:rs35908555	X	153599371	0.0413806	2622	ENSG00000260081.2	X	153599315	1	0.251902	-0.299889	-29.5373	-164.455	G	C	rs35908555	transcribed_processed_pseudogene
NME1	chr17:51153819:A:G:rs7207370	17	51153819	0.405225	2622	ENSG00000239672.7	17	51153536	1	0.251781	1.0355	29.5278	-164.364	A	G	rs7207370	protein_coding
AC005392.2	chr19:43323793:G:A:rs60443862	19	43323793	0.28032	2622	ENSG00000231412.2	19	43329295	1	0.251617	3.09351	29.5149	-164.241	G	A	rs60443862	lincRNA
CCDC3	chr10:13016458:T:C:rs11258128	10	13016458	0.248284	2622	ENSG00000151468.11	10	12896625	1	0.251592	0.112019	29.5129	-164.222	T	C	rs11258128	protein_coding
AL391807.1	chr6:68744508:C:T:rs113071537	6	68744508	0.342105	2622	ENSG00000230910.3	6	68628117	1	0.251555	-0.518094	-29.5101	-164.195	C	T	rs113071537	processed_transcript
IGSF11	chr3:119217544:A:G:rs6776910	3	119217544	0.0463387	2622	ENSG00000144847.12	3	118900557	1	0.251465	0.186884	29.503	-164.127	A	G	rs6776910	protein_coding
XPNPEP3	chr22:40860798:A:G:rs103197	22	40860798	0.462624	2622	ENSG00000196236.13	22	40857077	1	0.251462	0.993329	29.5028	-164.125	A	G	rs103197	protein_coding
AC104794.2	chr2:10042056:G:C:rs74839537	2	10042056	0.124333	2622	ENSG00000260077.1	2	10039092	1	0.251452	1.45697	29.502	-164.117	G	C	rs74839537	lincRNA
CERS4	chr19:8209370:A:G:rs922442	19	8209370	0.472159	2622	ENSG00000090661.12	19	8206736	1	0.251443	3.51791	29.5013	-164.111	A	G	rs922442	protein_coding
MYBPH	chr1:203186952:T:C:rs10399931	1	203186952	0.241037	2622	ENSG00000133055.9	1	203167811	1	0.25138	1.85655	29.4963	-164.063	T	C	rs10399931	protein_coding
TFG	chr3:100702565:T:C:rs1144108	3	100702565	0.344584	2622	ENSG00000114354.14	3	100709331	1	0.251347	2.07198	29.4938	-164.039	T	C	rs1144108	protein_coding
DIXDC1	chr11:111936936:C:T:rs138804798	11	111936936	0.0240275	2622	ENSG00000150764.13	11	111927144	1	0.251314	0.847613	29.4912	-164.014	C	T	rs138804798	protein_coding
KLKB1	chr4:186207739:C:T:rs56105926	4	186207739	0.169908	2622	ENSG00000164344.16	4	186208979	1	0.251293	0.578328	29.4896	-163.998	C	T	rs56105926	protein_coding
CA15P1	chr22:19033903:T:C:rs3865707	22	19033903	0.217963	2622	ENSG00000241527.1	22	19031564	1	0.25126	-0.182148	-29.487	-163.974	T	C	rs3865707	unitary_pseudogene
RCCD1	chr15:90965985:C:A:rs77554484	15	90965985	0.127193	2622	ENSG00000166965.12	15	90954870	1	0.251235	0.718698	29.485	-163.955	C	A	rs77554484	protein_coding
AC009108.3	chr16:86523927:T:C:rs9928363	16	86523927	0.388635	2622	ENSG00000270020.1	16	86520383	1	0.251209	-0.13475	-29.4829	-163.935	T	C	rs9928363	lincRNA
CC2D1B	chr1:52322103:C:T:rs2820329	1	52322103	0.0484363	2622	ENSG00000154222.14	1	52345723	1	0.251177	-6.99766	-29.4804	-163.911	C	T	rs2820329	protein_coding
AP003068.2	chr11:65181084:A:G:rs12422027	11	65181084	0.272883	2622	ENSG00000254614.2	11	65177606	1	0.251175	-2.00939	-29.4803	-163.91	A	G	rs12422027	antisense
NT5E	chr6:85440045:A:G:rs9362218	6	85440045	0.14283	2622	ENSG00000135318.12	6	85449584	1	0.251157	-2.17939	-29.4789	-163.896	A	G	rs9362218	protein_coding
IQCB1	chr3:121779191:T:C:rs80047370	3	121779191	0.128528	2622	ENSG00000173226.17	3	121769761	1	0.250766	2.31271	29.4483	-163.604	T	C	rs80047370	protein_coding
HDGFL3	chr15:83181209:C:T:rs17158059	15	83181209	0.0720824	2622	ENSG00000166503.9	15	83112738	1	0.25076	0.965151	29.4478	-163.599	C	T	rs17158059	protein_coding
DSE	chr6:116476110:CA:C:rs34513141	6	116476110	0.368802	2622	ENSG00000111817.17	6	116254173	1	0.250704	-2.79298	-29.4434	-163.557	CA	C	rs34513141	protein_coding
SENP6	chr6:75664215:C:T:rs62415582	6	75664215	0.376812	2622	ENSG00000112701.18	6	75601509	1	0.250693	-5.11353	-29.4425	-163.549	C	T	rs62415582	protein_coding
FP565260.3	chr21:5033966:G:C:rs1231850861	21	5033966	0.45061	2622	ENSG00000277117.4	21	5022493	1	0.250601	-0.502812	-29.4353	-163.48	G	C	rs1231850861	protein_coding
PDE4DIP	chr1:148976069:A:G:rs618097	1	148976069	0.238558	2622	ENSG00000178104.19	1	148808181	1	0.250547	2.22656	29.4311	-163.439	A	G	rs618097	protein_coding
IGHV3-64	chr14:106657993:T:C:rs11846079	14	106657993	0.418002	2622	ENSG00000223648.4	14	106657725	1	0.250285	0.206365	29.4105	-163.243	T	C	rs11846079	IG_V_gene
CLEC9A	chr12:10070187:T:C:rs17734799	12	10070187	0.141876	2622	ENSG00000197992.7	12	10030678	1	0.250235	0.723273	29.4066	-163.206	T	C	rs17734799	protein_coding
ISOC1	chr5:128913096:A:G:rs2522385	5	128913096	0.369375	2622	ENSG00000066583.12	5	129094749	1	0.250129	-0.922406	-29.3983	-163.126	A	G	rs2522385	protein_coding
NATD1	chr17:21253548:C:T:rs8067342	17	21253548	0.291381	2622	ENSG00000274180.1	17	21238870	1	0.250021	-16.3113	-29.3899	-163.046	C	T	rs8067342	protein_coding
SLC22A18AS	chr11:2902596:A:G:rs367035	11	2902596	0.435164	2622	ENSG00000254827.5	11	2887780	1	0.249932	-0.231175	-29.3829	-162.979	A	G	rs367035	protein_coding
RGP1	chr9:35749017:G:A:rs1570247	9	35749017	0.42582	2622	ENSG00000107185.9	9	35749287	1	0.249878	-2.43657	-29.3786	-162.939	G	A	rs1570247	protein_coding
AC140125.2	chr5:177786110:T:A:rs116595296	5	177786110	0.246568	2622	ENSG00000249109.1	5	177782197	1	0.249861	0.0689997	29.3773	-162.926	T	A	rs116595296	antisense
ZNF554	chr19:2820107:G:A:rs2537856	19	2820107	0.301869	2622	ENSG00000172006.11	19	2819874	1	0.249816	0.613979	29.3738	-162.892	G	A	rs2537856	protein_coding
GBA2	chr9:35739879:G:A:rs3750434	9	35739879	0.425629	2622	ENSG00000070610.14	9	35736866	1	0.24979	6.59722	29.3718	-162.873	G	A	rs3750434	protein_coding
PRICKLE3	chrX:49190868:G:A:rs3817678	X	49190868	0.303013	2622	ENSG00000012211.13	X	49174802	1	0.249779	0.880167	29.3709	-162.865	G	A	rs3817678	protein_coding
DTNBP1	chr6:15662660:G:A:rs9476887	6	15662660	0.136918	2622	ENSG00000047579.19	6	15522801	1	0.249768	2.11867	29.37	-162.857	G	A	rs9476887	protein_coding
CCL4L2	chr17:36182122:G:T:rs145163437	17	36182122	0.106979	2622	ENSG00000276070.5	17	36210924	1	0.249718	2.60189	29.3661	-162.819	G	T	rs145163437	protein_coding
AC092159.2	chr2:677295:C:T:rs3210390	2	677295	0.101449	2622	ENSG00000233296.1	2	677186	1	0.249655	0.07872	29.3612	-162.772	C	T	rs3210390	antisense
TTC39B	chr9:15301430:C:A:rs2849049	9	15301430	0.335622	2622	ENSG00000155158.20	9	15163622	1	0.249649	-2.33308	-29.3607	-162.768	C	A	rs2849049	protein_coding
PTPRU	chr1:29261959:A:T:rs12740691	1	29261959	0.0240275	2622	ENSG00000060656.20	1	29236516	1	0.249643	0.503925	29.3602	-162.763	A	T	rs12740691	protein_coding
CLEC18B	chr16:74410068:T:C:rs62054264	16	74410068	0.321892	2622	ENSG00000140839.11	16	74408270	1	0.249569	0.255868	29.3544	-162.708	T	C	rs62054264	protein_coding
IGLC3	chr22:22906870:C:T:rs2854095	22	22906870	0.454424	2622	ENSG00000211679.2	22	22906342	1	0.24935	-10.1962	-29.3373	-162.544	C	T	rs2854095	IG_C_gene
SH3BP5-AS1	chr3:15253857:A:G:rs1318937	3	15253857	0.118802	2622	ENSG00000224660.1	3	15254184	1	0.249248	4.31212	29.3293	-162.468	A	G	rs1318937	antisense
GUF1	chr4:44721629:TTATATAA:T:rs71648801	4	44721629	0.245995	2622	ENSG00000151806.14	4	44678420	1	0.249242	-1.32957	-29.3288	-162.463	TTATATAA	T	rs71648801	protein_coding
C2orf74	chr2:61156027:G:A:rs1665262	2	61156027	0.434973	2622	ENSG00000237651.6	2	61145068	1	0.249218	0.655009	29.3269	-162.445	G	A	rs1665262	protein_coding
RFWD3	chr16:74618639:T:C:rs12716769	16	74618639	0.483219	2622	ENSG00000168411.14	16	74621399	1	0.249088	1.67092	29.3168	-162.348	T	C	rs12716769	protein_coding
KIAA0513	chr16:85026022:A:C:rs59109628	16	85026022	0.136346	2622	ENSG00000135709.12	16	85027751	1	0.24908	23.5418	29.3161	-162.342	A	C	rs59109628	protein_coding
RND1	chr12:48859528:G:A:rs141225931	12	48859528	0.0125858	2622	ENSG00000172602.11	12	48857145	1	0.249026	0.464064	29.3119	-162.302	G	A	rs141225931	protein_coding
AC012313.5	chr19:58427798:A:G:rs7409473	19	58427798	0.470824	2622	ENSG00000268912.1	19	58428632	1	0.248621	-0.225674	-29.2801	-161.999	A	G	rs7409473	lincRNA
BEX3	chrX:103460933:C:T:rs6616471	X	103460933	0.27193	2622	ENSG00000166681.13	X	103376340	1	0.248445	1.46881	29.2663	-161.868	C	T	rs6616471	protein_coding
AL157392.3	chr10:13642705:G:A:rs11258492	10	13642705	0.418192	2622	ENSG00000239665.8	10	13631143	1	0.248294	2.29052	29.2545	-161.755	G	A	rs11258492	processed_transcript
NRN1	chr6:5989705:A:G:rs6906850	6	5989705	0.283562	2622	ENSG00000124785.9	6	5997999	1	0.248292	0.34664	29.2544	-161.754	A	G	rs6906850	protein_coding
CCDC69	chr5:151239432:C:T:rs72794132	5	151239432	0.176964	2622	ENSG00000198624.13	5	151181052	1	0.248281	-17.9908	-29.2535	-161.746	C	T	rs72794132	protein_coding
STIM2-AS1	chr4:26860034:A:C:rs9790789	4	26860034	0.43135	2622	ENSG00000240005.5	4	26859806	1	0.248076	-0.0791505	-29.2374	-161.592	A	C	rs9790789	antisense
MINK1	chr17:4835663:C:T:rs9895848	17	4835663	0.340008	2622	ENSG00000141503.16	17	4833340	1	0.248034	-10.2394	-29.2341	-161.561	C	T	rs9895848	protein_coding
WASHC2C	chr10:45788964:G:A:rs199859824	10	45788964	0.152555	2622	ENSG00000172661.18	10	45727200	1	0.247903	-7.392	-29.2239	-161.463	G	A	rs199859824	protein_coding
MERTK	chr2:112022155:G:T:rs72825667	2	112022155	0.0419527	2622	ENSG00000153208.16	2	111898479	1	0.247885	1.95774	29.2225	-161.45	G	T	rs72825667	protein_coding
AC016245.1	chr17:80804598:G:C:rs9893956	17	80804598	0.190122	2622	ENSG00000262833.1	17	80801640	1	0.247836	0.00720389	29.2186	-161.414	G	C	rs9893956	antisense
RALGPS1	chr9:126907277:G:T:rs7859816	9	126907277	0.332761	2622	ENSG00000136828.19	9	126914774	1	0.247499	-1.14428	-29.1922	-161.162	G	T	rs7859816	protein_coding
HSPA7	chr1:161595591:A:G:rs76277413	1	161595591	0.164569	2622	ENSG00000225217.1	1	161606291	1	0.247388	-14.5306	-29.1835	-161.079	A	G	rs76277413	unprocessed_pseudogene
AP1M2	chr19:10594897:G:GC:rs34247324	19	10594897	0.188596	2622	ENSG00000129354.11	19	10572671	1	0.247385	0.760194	29.1833	-161.077	G	GC	rs34247324	protein_coding
PDE1B	chr12:54561385:G:T:rs7954532	12	54561385	0.304539	2622	ENSG00000123360.12	12	54549601	1	0.247384	-2.0537	-29.1832	-161.076	G	T	rs7954532	protein_coding
AKIP1	chr11:8915437:T:C:rs10743095	11	8915437	0.391304	2622	ENSG00000166452.11	11	8911139	1	0.247351	0.584004	29.1806	-161.052	T	C	rs10743095	protein_coding
CDK2AP1	chr12:123300991:C:A:rs73231952	12	123300991	0.0875286	2622	ENSG00000111328.7	12	123250112	1	0.247309	3.21176	29.1773	-161.021	C	A	rs73231952	protein_coding
OR52N3P	chr11:5803751:G:A:rs1453417	11	5803751	0.245995	2622	ENSG00000236965.4	11	5800364	1	0.247282	0.00957438	29.1752	-161.001	G	A	rs1453417	unprocessed_pseudogene
NFATC3	chr16:68106736:T:G:rs4627335	16	68106736	0.343822	2622	ENSG00000072736.19	16	68084751	1	0.247208	-9.30052	-29.1694	-160.945	T	G	rs4627335	protein_coding
AL357054.4	chr6:711150:A:C:rs2244443	6	711150	0.278986	2622	ENSG00000272463.1	6	708592	1	0.247168	0.167196	29.1663	-160.915	A	C	rs2244443	lincRNA
ANKEF1	chr20:10035081:C:A:rs12106132	20	10035081	0.196987	2622	ENSG00000132623.16	20	9986126	1	0.247041	-0.488938	-29.1563	-160.82	C	A	rs12106132	protein_coding
WFIKKN1	chr16:629274:G:A:rs35915772	16	629274	0.218345	2622	ENSG00000127578.7	16	629239	1	0.247025	0.255251	29.1551	-160.809	G	A	rs35915772	protein_coding
CYP2D7	chr22:42072906:C:T:rs133380	22	42072906	0.350114	2622	ENSG00000205702.11	22	42140203	1	0.24685	0.692822	29.1413	-160.678	C	T	rs133380	polymorphic_pseudogene
PRXL2A	chr10:80446664:TA:T:rs5786456	10	80446664	0.490084	2622	ENSG00000122378.14	10	80407829	1	0.246735	0.642274	29.1324	-160.593	TA	T	rs5786456	protein_coding
PTPRN2	chr7:157569042:T:C:rs221294	7	157569042	0.0333715	2622	ENSG00000155093.19	7	157539056	1	0.246696	-7.53834	-29.1292	-160.563	T	C	rs221294	protein_coding
RCC1	chr1:28441532:G:C:rs76374777	1	28441532	0.0139207	2622	ENSG00000180198.16	1	28505943	1	0.246686	6.52341	29.1285	-160.556	G	C	rs76374777	protein_coding
AC092821.1	chr12:9475660:G:A:rs10843864	12	9475660	0.447178	2622	ENSG00000214776.12	12	9480608	1	0.246669	-0.173047	-29.1271	-160.543	G	A	rs10843864	transcribed_unprocessed_pseudogene
IGHV3-20	chr14:106116294:A:G:rs72693984	14	106116294	0.336957	2622	ENSG00000211946.3	14	106210936	1	0.246552	0.460461	29.118	-160.457	A	G	rs72693984	IG_V_gene
PKHD1L1	chr8:109512755:G:A:rs149941729	8	109512755	0.205378	2622	ENSG00000205038.12	8	109362461	1	0.246512	0.645837	29.1149	-160.427	G	A	rs149941729	protein_coding
C1QTNF4	chr11:47600587:G:A:rs12799623	11	47600587	0.361747	2622	ENSG00000172247.4	11	47589667	1	0.246476	-0.117423	-29.112	-160.4	G	A	rs12799623	protein_coding
AC007342.4	chr16:53373824:A:T:rs2908775	16	53373824	0.298627	2622	ENSG00000261804.1	16	53373493	1	0.246473	-0.879397	-29.1118	-160.397	A	T	rs2908775	lincRNA
THOC3	chr5:176014005:A:G:rs62386987	5	176014005	0.317315	2622	ENSG00000051596.9	5	175917873	1	0.24646	1.3794	29.1108	-160.388	A	G	rs62386987	protein_coding
TNPO3	chr7:129072814:G:A:rs12537496	7	129072814	0.229596	2622	ENSG00000064419.13	7	128954180	1	0.246331	-4.11934	-29.1007	-160.292	G	A	rs12537496	protein_coding
FLT4	chr5:180513091:A:G:rs9800264	5	180513091	0.115561	2622	ENSG00000037280.16	5	180601506	1	0.24613	-2.86162	-29.0849	-160.142	A	G	rs9800264	protein_coding
IRF5	chr7:128939988:A:G:rs3778753	7	128939988	0.490465	2622	ENSG00000128604.20	7	128937457	1	0.246096	6.55668	29.0822	-160.117	A	G	rs3778753	protein_coding
ARL17B	chr17:46365381:A:T:rs199492340	17	46365381	0.21987	2622	ENSG00000228696.8	17	46274784	1	0.246087	-0.399901	-29.0816	-160.11	A	T	rs199492340	protein_coding
AC004801.2	chr12:48032609:T:G:rs10875728	12	48032609	0.247521	2622	ENSG00000240399.1	12	48054813	1	0.246064	-0.224103	-29.0798	-160.093	T	G	rs10875728	transcribed_processed_pseudogene
PCYOX1L	chr5:149360739:A:G:rs1693919	5	149360739	0.496377	2622	ENSG00000145882.11	5	149358037	1	0.245928	2.05652	29.0691	-159.992	A	G	rs1693919	protein_coding
DNAJC18	chr5:139439612:C:T:rs3923060	5	139439612	0.301487	2622	ENSG00000170464.10	5	139408588	1	0.245797	-0.437543	-29.0588	-159.894	C	T	rs3923060	protein_coding
FES	chr15:90884462:G:A:rs138682554	15	90884462	0.0259344	2622	ENSG00000182511.12	15	90883695	1	0.245796	-44.0357	-29.0587	-159.894	G	A	rs138682554	protein_coding
PPP2R3C	chr14:35122110:G:A:rs28365850	14	35122110	0.178108	2622	ENSG00000092020.10	14	35085467	1	0.245654	-4.78047	-29.0476	-159.788	G	A	rs28365850	protein_coding
LINC01137	chr1:37474398:G:A:rs75785507	1	37474398	0.313883	2622	ENSG00000233621.1	1	37454879	1	0.245643	-0.593248	-29.0467	-159.78	G	A	rs75785507	antisense
ANK3	chr10:60727252:A:C:rs1993939	10	60727252	0.32971	2622	ENSG00000151150.22	10	60026298	1	0.245561	-1.30432	-29.0404	-159.719	A	C	rs1993939	protein_coding
SSBP3-AS1	chr1:54204311:A:G:rs6693202	1	54204311	0.151602	2622	ENSG00000198711.5	1	54236440	1	0.245541	0.169674	29.0387	-159.704	A	G	rs6693202	antisense
AC021483.1	chr15:79856512:C:A:rs12909836	15	79856512	0.104119	2622	ENSG00000259548.1	15	79832466	1	0.245409	0.140674	29.0284	-159.606	C	A	rs12909836	lincRNA
DEGS1	chr1:224227807:A:G:rs3767732	1	224227807	0.081045	2622	ENSG00000143753.13	1	224175756	1	0.245311	7.34114	29.0207	-159.533	A	G	rs3767732	protein_coding
AC020613.1	chr12:14958334:A:G:rs61041959	12	14958334	0.140923	2622	ENSG00000139053.3	12	14973042	1	0.244928	0.126407	28.9907	-159.248	A	G	rs61041959	protein_coding
MRGPRE	chr11:3262756:G:A:rs141469698	11	3262756	0.248284	2622	ENSG00000184350.10	11	3225035	1	0.244871	0.151537	28.9862	-159.206	G	A	rs141469698	protein_coding
OSGEP	chr14:20449954:A:G:rs8015086	14	20449954	0.390923	2622	ENSG00000092094.11	14	20446401	1	0.244678	2.26982	28.9711	-159.062	A	G	rs8015086	protein_coding
AC103996.2	chr15:93862593:T:C:rs60014941	15	93862593	0.136346	2622	ENSG00000258831.1	15	93882082	1	0.244506	0.22735	28.9576	-158.935	T	C	rs60014941	lincRNA
MAF1	chr8:144104401:G:A:rs75361772	8	144104401	0.0884821	2622	ENSG00000179632.10	8	144104461	1	0.244422	-21.1585	-28.951	-158.872	G	A	rs75361772	protein_coding
SNPH	chr20:1293067:G:A:rs4814066	20	1293067	0.162662	2622	ENSG00000101298.15	20	1266280	1	0.244287	-3.77935	-28.9404	-158.772	G	A	rs4814066	protein_coding
CELA1	chr12:51328849:G:A:rs7959814	12	51328849	0.318078	2622	ENSG00000139610.1	12	51328443	1	0.24403	0.147048	28.9203	-158.582	G	A	rs7959814	protein_coding
TNFSF12	chr17:7547594:C:G:rs12945977	17	7547594	0.256293	2622	ENSG00000239697.11	17	7549058	1	0.243709	5.46651	28.8952	-158.343	C	G	rs12945977	protein_coding
POGLUT1	chr3:119473660:CT:C:rs771110307	3	119473660	0.0711289	2622	ENSG00000163389.12	3	119468963	1	0.24368	2.72944	28.8929	-158.322	CT	C	rs771110307	protein_coding
FAM86EP	chr4:3955364:C:T:rs12186334	4	3955364	0.455378	2622	ENSG00000251669.5	4	3941760	1	0.243575	0.247062	28.8847	-158.244	C	T	rs12186334	transcribed_unprocessed_pseudogene
WTAP	chr6:159741407:A:G:rs12190141	6	159741407	0.0276506	2622	ENSG00000146457.16	6	159725585	1	0.243312	16.9241	28.8641	-158.049	A	G	rs12190141	protein_coding
NUP50	chr22:45131934:C:T:rs7290824	22	45131934	0.273646	2622	ENSG00000093000.19	22	45163925	1	0.243069	-8.74663	-28.845	-157.868	C	T	rs7290824	protein_coding
AC068898.1	chr10:48678017:C:G:rs4838635	10	48678017	0.314264	2622	ENSG00000236800.1	10	48664199	1	0.24293	0.00914684	28.8341	-157.766	C	G	rs4838635	lincRNA
AL135925.1	chr10:79839130:C:T:rs11196664	10	79839130	0.156369	2622	ENSG00000272447.1	10	79825902	1	0.242902	-0.25968	-28.8319	-157.744	C	T	rs11196664	lincRNA
RALY-AS1	chr20:33971049:C:T:rs6141437	20	33971049	0.401411	2622	ENSG00000285230.1	20	33980687	1	0.24281	-0.427681	-28.8247	-157.676	C	T	rs6141437	lincRNA
AL078621.3	chr2:113624863:G:C:rs200434605	2	113624863	0.348017	2622	ENSG00000279267.1	2	113605867	1	0.242781	0.32708	28.8224	-157.655	G	C	rs200434605	TEC
LRRC14	chr8:144522536:T:G:rs13277542	8	144522536	0.495423	2622	ENSG00000160959.8	8	144517992	1	0.242666	-2.51676	-28.8134	-157.57	T	G	rs13277542	protein_coding
CDC7	chr1:91517617:G:A:rs13447526	1	91517617	0.456903	2622	ENSG00000097046.13	1	91500851	1	0.242603	-0.534532	-28.8085	-157.523	G	A	rs13447526	protein_coding
HLA-L	chr6:31258992:T:C:rs2440367	6	31258992	0.256102	2622	ENSG00000243753.5	6	30259584	1	0.242444	11.6858	28.796	-157.405	T	C	rs2440367	transcribed_unprocessed_pseudogene
ELMO1	chr7:37417487:T:C:rs28708955	7	37417487	0.207857	2622	ENSG00000155849.15	7	36854361	1	0.24237	6.23844	28.7902	-157.35	T	C	rs28708955	protein_coding
ZNF696	chr8:143296014:C:G:rs2235115	8	143296014	0.426964	2622	ENSG00000185730.7	8	143289676	1	0.241987	0.62506	28.7602	-157.067	C	G	rs2235115	protein_coding
AL118508.3	chr20:23125250:C:CT:rs11481133	20	23125250	0.0848589	2622	ENSG00000279447.1	20	23071547	1	0.241935	1.33194	28.7561	-157.028	C	CT	rs11481133	TEC
RNASEH1-AS1	chr2:3561166:T:C:rs4583476	2	3561166	0.307971	2622	ENSG00000234171.2	2	3558492	1	0.241803	-0.306114	-28.7457	-156.93	T	C	rs4583476	antisense
GPM6B	chrX:13909842:A:C:rs12012688	X	13909842	0.15656	2622	ENSG00000046653.15	X	13770939	1	0.241711	0.105047	28.7385	-156.862	A	C	rs12012688	protein_coding
POM121	chr7:72948424:T:C:rs1107	7	72948424	0.471587	2622	ENSG00000196313.11	7	72879365	1	0.241599	-3.3627	-28.7297	-156.779	T	C	rs1107	protein_coding
ARRB2	chr17:4709680:C:G:rs72824977	17	4709680	0.237796	2622	ENSG00000141480.18	17	4710596	1	0.241089	44.0683	28.6897	-156.402	C	G	rs72824977	protein_coding
TMEM140	chr7:135127694:C:T:rs62479728	7	135127694	0.479214	2622	ENSG00000146859.6	7	135148072	1	0.241018	-20.5476	-28.6842	-156.35	C	T	rs62479728	protein_coding
AL031963.3	chr6:3068823:C:T:rs12663589	6	3068823	0.44775	2622	ENSG00000272277.1	6	3068045	1	0.240939	-0.102998	-28.678	-156.291	C	T	rs12663589	antisense
TPSD1	chr16:1247070:C:T:rs9937881	16	1247070	0.202708	2622	ENSG00000095917.14	16	1256059	1	0.240784	0.0886589	28.6659	-156.177	C	T	rs9937881	protein_coding
PIGV	chr1:26715851:A:C:rs78533482	1	26715851	0.0772311	2622	ENSG00000060642.10	1	26787472	1	0.240672	-1.93343	-28.6571	-156.094	A	C	rs78533482	protein_coding
LINC01806	chr2:161244750:G:A:rs11678980	2	161244750	0.415141	2622	ENSG00000227403.1	2	161244739	1	0.240456	-0.192964	-28.6401	-155.934	G	A	rs11678980	lincRNA
AC012454.1	chr2:85701086:G:C:rs10187164	2	85701086	0.3873	2622	ENSG00000203363.2	2	85686053	1	0.240373	-0.0741211	-28.6336	-155.873	G	C	rs10187164	processed_pseudogene
ADAMTSL4	chr1:150552402:G:A:rs72700822	1	150552402	0.0364226	2622	ENSG00000143382.14	1	150549369	1	0.240368	-17.7171	-28.6333	-155.87	G	A	rs72700822	protein_coding
TG	chr8:132847626:T:A:rs2467997	8	132847626	0.245233	2622	ENSG00000042832.12	8	132866958	1	0.240352	0.397794	28.632	-155.857	T	A	rs2467997	protein_coding
PARP16	chr15:65286695:G:A:rs1057254	15	65286695	0.441076	2622	ENSG00000138617.15	15	65234460	1	0.240285	-1.77121	-28.6267	-155.808	G	A	rs1057254	protein_coding
CARHSP1	chr16:8838485:C:G:rs28837770	16	8838485	0.319794	2622	ENSG00000153048.11	16	8852942	1	0.239863	-4.45139	-28.5936	-155.496	C	G	rs28837770	protein_coding
TSSC2	chr11:3373135:A:C:rs10741953	11	3373135	0.0932494	2622	ENSG00000223756.6	11	3380961	1	0.239796	-0.0359597	-28.5884	-155.447	A	C	rs10741953	transcribed_unprocessed_pseudogene
APBB2	chr4:41213820:C:G:rs13102133	4	41213820	0.169527	2622	ENSG00000163697.17	4	40810027	1	0.239706	0.244162	28.5813	-155.38	C	G	rs13102133	protein_coding
NPIPA1	chr16:15025034:C:A:rs9888789	16	15025034	0.402174	2622	ENSG00000183426.16	16	14922802	1	0.239666	-1.7805	-28.5782	-155.351	C	A	rs9888789	protein_coding
HLA-H	chr6:29954420:T:C:rs76238192	6	29954420	0.110984	2622	ENSG00000206341.7	6	29887752	1	0.239604	34.2015	28.5733	-155.305	T	C	rs76238192	unprocessed_pseudogene
PDGFB	chr22:39240925:A:G:rs5757576	22	39240925	0.343059	2622	ENSG00000100311.16	22	39223359	1	0.239533	1.00149	28.5677	-155.253	A	G	rs5757576	protein_coding
AC020656.2	chr12:69331129:T:A:rs317687	12	69331129	0.353928	2622	ENSG00000274979.1	12	69326574	1	0.239525	-0.530173	-28.5671	-155.247	T	A	rs317687	lincRNA
PIGP	chr21:37116608:A:G:rs2154535	21	37116608	0.35164	2622	ENSG00000185808.13	21	37059170	1	0.239346	-0.543593	-28.5531	-155.115	A	G	rs2154535	protein_coding
ESPNP	chr1:16693757:G:A:rs556704959	1	16693757	0.0402365	2622	ENSG00000268869.5	1	16687339	1	0.239293	0.201534	28.5489	-155.076	G	A	rs556704959	transcribed_unprocessed_pseudogene
BCAR1	chr16:75268076:G:T:rs72804106	16	75268076	0.10164	2622	ENSG00000050820.17	16	75228181	1	0.23929	0.141565	28.5487	-155.073	G	T	rs72804106	protein_coding
KIAA2013	chr1:11988538:C:T:rs56243319	1	11988538	0.429443	2622	ENSG00000116685.16	1	11919591	1	0.23928	-6.99168	-28.548	-155.067	C	T	rs56243319	protein_coding
RHOXF1-AS1	chrX:120126010:T:A:rs2159569	X	120126010	0.103166	2622	ENSG00000258545.5	X	120036236	1	0.239205	0.0822658	28.542	-155.011	T	A	rs2159569	antisense
MPHOSPH6	chr16:82170181:C:G:rs2303260	16	82170181	0.486842	2622	ENSG00000135698.10	16	82147798	1	0.239079	-0.699272	-28.5322	-154.918	C	G	rs2303260	protein_coding
ASB1	chr2:238449700:T:C:rs540636	2	238449700	0.398932	2622	ENSG00000065802.12	2	238426742	1	0.23904	2.31753	28.5291	-154.889	T	C	rs540636	protein_coding
KRT73	chr12:52629404:TC:T:rs35517098	12	52629404	0.25	2622	ENSG00000186049.8	12	52607570	1	0.238889	-2.53647	-28.5173	-154.778	TC	T	rs35517098	protein_coding
MSR1	chr8:16549045:C:A:rs7832094	8	16549045	0.437262	2622	ENSG00000038945.15	8	16107878	1	0.238884	-1.05106	-28.5169	-154.774	C	A	rs7832094	protein_coding
TMED6	chr16:69347866:C:T:rs16958777	16	69347866	0.0627384	2622	ENSG00000157315.5	16	69343250	1	0.238865	0.276991	28.5154	-154.76	C	T	rs16958777	protein_coding
SRGAP2C	chr1:121283876:A:G:rs1359510460	1	121283876	0.372426	2622	ENSG00000171943.11	1	121184810	1	0.238852	-0.751368	-28.5144	-154.751	A	G	rs1359510460	protein_coding
PSMB8-AS1	chr6:32845024:G:A:rs113215190	6	32845024	0.0602593	2622	ENSG00000204261.8	6	32844086	1	0.238768	-11.014	-28.5078	-154.689	G	A	rs113215190	lincRNA
AC106795.1	chr5:177896849:C:A:rs577084289	5	177896849	0.322273	2622	ENSG00000170089.15	5	177809407	1	0.238765	0.856575	28.5076	-154.687	C	A	rs577084289	transcribed_unprocessed_pseudogene
ATP6V0D1	chr16:67442669:A:G:rs8056260	16	67442669	0.0383295	2622	ENSG00000159720.12	16	67438014	1	0.238472	-41.0739	-28.4846	-154.47	A	G	rs8056260	protein_coding
STAG3L2	chr7:74878823:T:C:rs2529275	7	74878823	0.195652	2622	ENSG00000277072.5	7	74843754	1	0.238445	-1.35666	-28.4825	-154.451	T	C	rs2529275	transcribed_unprocessed_pseudogene
AC137767.1	chr12:123364976:C:T:rs112223429	12	123364976	0.0209764	2622	ENSG00000256092.2	12	123363868	1	0.238392	0.793143	28.4783	-154.411	C	T	rs112223429	lincRNA
AMT	chr3:49434089:G:C:rs6805609	3	49434089	0.263921	2622	ENSG00000145020.15	3	49416775	1	0.238359	-2.09992	-28.4757	-154.387	G	C	rs6805609	protein_coding
SDHC	chr1:161320018:A:G:rs16832820	1	161320018	0.0532037	2622	ENSG00000143252.14	1	161314257	1	0.238306	-7.47108	-28.4715	-154.348	A	G	rs16832820	protein_coding
RAMP3	chr7:45217741:T:TG:rs71565962	7	45217741	0.210336	2622	ENSG00000122679.8	7	45157791	1	0.238253	0.194678	28.4674	-154.309	T	TG	rs71565962	protein_coding
L3HYPDH	chr14:59475647:C:T:rs1272909	14	59475647	0.423532	2622	ENSG00000126790.12	14	59460363	1	0.23818	-0.654029	-28.4616	-154.255	C	T	rs1272909	protein_coding
AC015883.1	chr17:57449854:C:T:rs60011459	17	57449854	0.076087	2622	ENSG00000279281.1	17	57448218	1	0.238124	0.100545	28.4572	-154.214	C	T	rs60011459	TEC
AC122688.3	chr12:125136873:A:G:rs41473449	12	125136873	0.337147	2622	ENSG00000279233.1	12	125138245	1	0.237855	0.3313	28.4361	-154.016	A	G	rs41473449	TEC
CTAGE12P	chr9:27690788:T:C:rs57663739	9	27690788	0.279748	2622	ENSG00000215441.3	9	27608382	1	0.237742	0.0271401	28.4273	-153.932	T	C	rs57663739	processed_pseudogene
FNTB	chr14:65033431:G:A:rs12434868	14	65033431	0.0610221	2622	ENSG00000257365.8	14	64986895	1	0.237727	3.58093	28.4261	-153.921	G	A	rs12434868	protein_coding
PXDN	chr2:1785559:G:A:rs10209809	2	1785559	0.0293669	2622	ENSG00000130508.11	2	1631887	1	0.237688	0.527686	28.4231	-153.893	G	A	rs10209809	protein_coding
AC034231.1	chr5:33440200:C:A:rs3756663	5	33440200	0.252479	2622	ENSG00000249572.1	5	33424025	1	0.237568	-0.0858245	-28.4137	-153.805	C	A	rs3756663	antisense
B3GALT6	chr1:1232416:C:T:rs190796582	1	1232416	0.122998	2622	ENSG00000176022.6	1	1232226	1	0.237259	-2.29258	-28.3894	-153.577	C	T	rs190796582	protein_coding
RAD52	chr12:949572:C:G:rs3748523	12	949572	0.115179	2622	ENSG00000002016.17	12	912077	1	0.237205	-1.04143	-28.3852	-153.538	C	G	rs3748523	protein_coding
PANX1	chr11:94128854:C:T:rs4753126	11	94128854	0.486651	2622	ENSG00000110218.9	11	94128841	1	0.237196	0.599496	28.3844	-153.531	C	T	rs4753126	protein_coding
TCEAL4	chrX:103584226:C:A:rs5987546	X	103584226	0.487605	2622	ENSG00000133142.17	X	103576231	1	0.237163	-0.670282	-28.3819	-153.506	C	A	rs5987546	protein_coding
LRGUK	chr7:134085868:G:A:rs62462533	7	134085868	0.236461	2622	ENSG00000155530.3	7	134127299	1	0.237116	-0.163467	-28.3782	-153.472	G	A	rs62462533	protein_coding
IL9RP4	chr18:69241:C:T:rs77812002	18	69241	0.213387	2622	ENSG00000262081.2	18	80140	1	0.237052	0.00827017	28.3732	-153.425	C	T	rs77812002	unprocessed_pseudogene
AC007068.1	chr12:9691959:C:T:rs16923367	12	9691959	0.145309	2622	ENSG00000213443.2	12	9695384	1	0.236781	-3.99975	-28.3519	-153.226	C	T	rs16923367	processed_pseudogene
IFNAR2	chr21:33262748:G:GT:rs3216172	21	33262748	0.326278	2622	ENSG00000159110.19	21	33229901	1	0.236738	-8.57538	-28.3485	-153.194	G	GT	rs3216172	protein_coding
TMEM187	chrX:153972769:A:G:rs80208125	X	153972769	0.192792	2622	ENSG00000177854.8	X	153972754	1	0.23662	-0.79067	-28.3393	-153.107	A	G	rs80208125	protein_coding
MFN1	chr3:179348516:T:C:rs13089906	3	179348516	0.0421434	2622	ENSG00000171109.19	3	179347709	1	0.236593	5.17341	28.3372	-153.087	T	C	rs13089906	protein_coding
CD300LB	chr17:74501969:C:T:rs117056610	17	74501969	0.0244088	2622	ENSG00000178789.9	17	74521174	1	0.236471	28.7422	28.3276	-152.998	C	T	rs117056610	protein_coding
ANKRD55	chr5:56148856:G:A:rs7731626	5	56148856	0.371091	2622	ENSG00000164512.18	5	56099680	1	0.236415	-1.53897	-28.3232	-152.956	G	A	rs7731626	protein_coding
SLFN12	chr17:35433192:C:T:rs1838150	17	35433192	0.100305	2622	ENSG00000172123.12	17	35411060	1	0.236392	-1.36648	-28.3214	-152.94	C	T	rs1838150	protein_coding
AL355490.2	chr10:97398498:C:T:rs113659998	10	97398498	0.322464	2622	ENSG00000231970.1	10	97401115	1	0.23639	0.0425723	28.3213	-152.938	C	T	rs113659998	antisense
LINC00937	chr12:8388472:G:A:rs11045026	12	8388472	0.48074	2622	ENSG00000226091.7	12	8295986	1	0.236318	1.54975	28.3156	-152.886	G	A	rs11045026	lincRNA
NT5DC2	chr3:52539828:G:A:rs62256903	3	52539828	0.480168	2622	ENSG00000168268.11	3	52524385	1	0.236221	-1.08662	-28.308	-152.814	G	A	rs62256903	protein_coding
LY86	chr6:6589044:C:G:rs3765285	6	6589044	0.275934	2622	ENSG00000112799.9	6	6588108	1	0.23619	3.92344	28.3055	-152.791	C	G	rs3765285	protein_coding
FARP2	chr2:241356233:T:G:rs2286278	2	241356233	0.210145	2622	ENSG00000006607.14	2	241356285	1	0.236181	1.47014	28.3049	-152.785	T	G	rs2286278	protein_coding
PPP1R1B	chr17:39635234:A:C:rs3794712	17	39635234	0.190313	2622	ENSG00000131771.14	17	39626740	1	0.236099	-0.0990203	-28.2984	-152.724	A	C	rs3794712	protein_coding
AC008105.1	chr17:45239153:T:C:rs1023995	17	45239153	0.286995	2622	ENSG00000233175.2	17	45238028	1	0.236031	-0.455553	-28.2931	-152.675	T	C	rs1023995	antisense
IRAK1BP1	chr6:78856004:G:A:rs12176511	6	78856004	0.398932	2622	ENSG00000146243.14	6	78867551	1	0.236005	-0.245311	-28.291	-152.655	G	A	rs12176511	protein_coding
UBE2D1	chr10:58384313:TA:T:rs35524461	10	58384313	0.479024	2622	ENSG00000072401.15	10	58334979	1	0.235998	-7.35033	-28.2905	-152.65	TA	T	rs35524461	protein_coding
FAM118B	chr11:126190771:G:A:rs670712	11	126190771	0.383486	2622	ENSG00000197798.9	11	126211724	1	0.23576	0.935202	28.2719	-152.476	G	A	rs670712	protein_coding
KIF26A	chr14:104155490:GT:G:rs35888632	14	104155490	0.381198	2622	ENSG00000066735.14	14	104138723	1	0.235748	0.249528	28.2709	-152.466	GT	G	rs35888632	protein_coding
CASP7	chr10:113679881:CTT:C:rs10553596	10	113679881	0.248474	2622	ENSG00000165806.19	10	113679162	1	0.2357	1.73888	28.2671	-152.431	CTT	C	rs10553596	protein_coding
PFN2	chr3:149971224:C:T:rs1563617	3	149971224	0.355645	2622	ENSG00000070087.14	3	149964904	1	0.235517	0.400676	28.2528	-152.297	C	T	rs1563617	protein_coding
TRAPPC9	chr8:140457861:A:G:rs3735799	8	140457861	0.456331	2622	ENSG00000167632.15	8	139727725	1	0.235494	-2.64222	-28.251	-152.28	A	G	rs3735799	protein_coding
AC004494.2	chr16:3539024:AC:A:rs67733706	16	3539024	0.143402	2622	ENSG00000278942.1	16	3533429	1	0.235378	0.105663	28.2418	-152.195	AC	A	rs67733706	TEC
STAG3L5P	chr7:100367166:T:G:rs11765869	7	100367166	0.176392	2622	ENSG00000242294.6	7	100336079	1	0.235202	1.7634	28.2281	-152.066	T	G	rs11765869	transcribed_unprocessed_pseudogene
FAM86DP	chr3:75371006:A:G:rs116321223	3	75371006	0.0514874	2622	ENSG00000244026.6	3	75421552	1	0.23511	-1.34006	-28.2208	-151.998	A	G	rs116321223	transcribed_unprocessed_pseudogene
PDCD6IP	chr3:33798622:T:C:rs1141054	3	33798622	0.277841	2622	ENSG00000170248.15	3	33798571	1	0.234992	-6.34285	-28.2116	-151.912	T	C	rs1141054	protein_coding
B4GALT4	chr3:119240363:C:T:rs13065867	3	119240363	0.21987	2622	ENSG00000121578.13	3	119211732	1	0.234956	1.28681	28.2087	-151.885	C	T	rs13065867	protein_coding
CLIP3	chr19:36069583:C:T:rs77699962	19	36069583	0.110984	2622	ENSG00000105270.15	19	36014660	1	0.234895	0.475148	28.204	-151.84	C	T	rs77699962	protein_coding
NAGPA	chr16:5025247:G:A:rs15951	16	5025247	0.470252	2622	ENSG00000103174.13	16	5024844	1	0.234875	1.8214	28.2024	-151.826	G	A	rs15951	protein_coding
AMY2A	chr1:103573791:T:C:rs17851840	1	103573791	0.109649	2622	ENSG00000243480.7	1	103616811	1	0.23487	0.0558617	28.202	-151.822	T	C	rs17851840	protein_coding
CIAO3	chr16:733864:C:A:rs12051048	16	733864	0.232265	2622	ENSG00000103245.14	16	729760	1	0.234864	2.63748	28.2015	-151.817	C	A	rs12051048	protein_coding
RPS5	chr19:58387069:T:C:rs731835	19	58387069	0.336003	2622	ENSG00000083845.9	19	58386400	1	0.234817	-39.9357	-28.1978	-151.783	T	C	rs731835	protein_coding
CHCHD2	chr7:56105935:C:G:rs4948108	7	56105935	0.174104	2622	ENSG00000106153.13	7	56101573	1	0.234511	-11.238	-28.1738	-151.559	C	G	rs4948108	protein_coding
LINC01979	chr17:79937133:A:G:rs894871	17	79937133	0.315599	2622	ENSG00000262585.1	17	79915252	1	0.234384	0.0245697	28.1638	-151.465	A	G	rs894871	lincRNA
PGGHG	chr11:295670:G:A:rs7104019	11	295670	0.245995	2622	ENSG00000142102.15	11	289135	1	0.234318	82.9089	28.1587	-151.417	G	A	rs7104019	protein_coding
TMPRSS3	chr21:42403997:A:G:rs2277798	21	42403997	0.360603	2622	ENSG00000160183.15	21	42371837	1	0.23409	0.404903	28.1408	-151.25	A	G	rs2277798	protein_coding
FGF11	chr17:7436167:C:G:rs199944769	17	7436167	0.0102975	2622	ENSG00000161958.11	17	7438273	1	0.233863	1.83046	28.123	-151.084	C	G	rs199944769	protein_coding
TTF2	chr1:117060534:G:T:rs2274253	1	117060534	0.0522502	2622	ENSG00000116830.12	1	117060326	1	0.233818	2.3886	28.1194	-151.05	G	T	rs2274253	protein_coding
DOP1A	chr6:83067694:C:T:rs62419226	6	83067694	0.121854	2622	ENSG00000083097.14	6	83067666	1	0.23378	-2.56933	-28.1165	-151.023	C	T	rs62419226	protein_coding
ZC2HC1A	chr8:78663569:T:C:rs1021156	8	78663569	0.262586	2622	ENSG00000104427.12	8	78666089	1	0.233732	0.352744	28.1127	-150.988	T	C	rs1021156	protein_coding
IGHV4-31	chr14:106351600:T:C:rs1277917816	14	106351600	0.375858	2622	ENSG00000231475.3	14	106349283	1	0.233616	-1.06787	-28.1036	-150.903	T	C	rs1277917816	IG_V_gene
KRT73-AS1	chr12:52612659:G:A:rs679089	12	52612659	0.134058	2622	ENSG00000257495.5	12	52601467	1	0.23359	0.770249	28.1015	-150.884	G	A	rs679089	antisense
ANKK1	chr11:113322075:C:T:rs6589371	11	113322075	0.126621	2622	ENSG00000170209.4	11	113387791	1	0.233561	0.655338	28.0993	-150.863	C	T	rs6589371	protein_coding
ZNF322	chr6:26590021:G:A:rs4299827	6	26590021	0.377002	2622	ENSG00000181315.11	6	26634383	1	0.233558	-0.573252	-28.099	-150.86	G	A	rs4299827	protein_coding
FAM9B	chrX:9315979:A:C:rs73186317	X	9315979	0.308162	2622	ENSG00000177138.16	X	9024232	1	0.233534	0.0572979	28.0972	-150.843	A	C	rs73186317	protein_coding
TUBG2	chr17:42434001:C:A:rs116968558	17	42434001	0.00533944	2622	ENSG00000037042.9	17	42659284	1	0.23346	4.78785	28.0913	-150.788	C	A	rs116968558	protein_coding
RAD51D	chr17:35171623:A:C:rs2062115	17	35171623	0.119375	2622	ENSG00000185379.20	17	35092208	1	0.233451	1.48273	28.0906	-150.782	A	C	rs2062115	protein_coding
FFAR4	chr10:93516279:T:C:rs79616686	10	93516279	0.101831	2622	ENSG00000186188.10	10	93566665	1	0.23341	0.259075	28.0875	-150.752	T	C	rs79616686	protein_coding
HLCS	chr21:36958320:G:T:rs1007423	21	36958320	0.397597	2622	ENSG00000159267.14	21	36750888	1	0.233366	-0.755994	-28.084	-150.72	G	T	rs1007423	protein_coding
RABEPK	chr9:125206086:A:G:rs594639	9	125206086	0.469489	2622	ENSG00000136933.16	9	125200542	1	0.233095	-1.13233	-28.0627	-150.521	A	G	rs594639	protein_coding
SULT2B1	chr19:48589294:G:A:rs10401347	19	48589294	0.456712	2622	ENSG00000088002.11	19	48552075	1	0.233014	-0.0432277	-28.0563	-150.462	G	A	rs10401347	protein_coding
ADPRH	chr3:119579783:G:T:rs13324934	3	119579783	0.0522502	2622	ENSG00000144843.11	3	119579268	1	0.23299	-3.27756	-28.0545	-150.445	G	T	rs13324934	protein_coding
AC025159.1	chr12:70243049:G:A:rs78129473	12	70243049	0.157323	2622	ENSG00000257815.5	12	69904033	1	0.232851	0.487206	28.0436	-150.343	G	A	rs78129473	antisense
HDDC2	chr6:125275811:C:T:rs1040803	6	125275811	0.470824	2622	ENSG00000111906.17	6	125219962	1	0.232846	-1.03876	-28.0432	-150.339	C	T	rs1040803	protein_coding
SLC11A1	chr2:218363928:G:C:rs78846874	2	218363928	0.105835	2622	ENSG00000018280.17	2	218382029	1	0.232811	-87.7468	-28.0404	-150.313	G	C	rs78846874	protein_coding
AC011529.1	chr19:10432131:G:A:rs370630099	19	10432131	0.0209764	2622	ENSG00000065989.16	19	10416773	1	0.232648	8.13593	28.0276	-150.194	G	A	rs370630099	protein_coding
AC096586.1	chr4:44681524:A:G:rs62305372	4	44681524	0.246568	2622	ENSG00000272936.1	4	44704405	1	0.232644	0.0857924	28.0273	-150.192	A	G	rs62305372	antisense
AC022498.2	chr3:188179495:G:A:rs13096994	3	188179495	0.114226	2622	ENSG00000279891.1	3	188178543	1	0.23259	0.104409	28.023	-150.152	G	A	rs13096994	TEC
PAQR8	chr6:52333987:A:C:rs471568	6	52333987	0.284325	2622	ENSG00000170915.9	6	52361421	1	0.232577	2.68517	28.022	-150.142	A	C	rs471568	protein_coding
TMEM92-AS1	chr17:50281058:A:G:rs2254177	17	50281058	0.280702	2622	ENSG00000251179.1	17	50281577	1	0.232382	0.131598	28.0067	-150	A	G	rs2254177	antisense
AC245452.1	chr22:21938623:C:A:rs240066	22	21938623	0.483982	2622	ENSG00000224086.5	22	21938293	1	0.232206	-0.47037	-27.9929	-149.871	C	A	rs240066	antisense
TRIM16L	chr17:18682866:G:C:rs62073687	17	18682866	0.431732	2622	ENSG00000108448.21	17	18697998	1	0.232189	0.312034	27.9916	-149.859	G	C	rs62073687	protein_coding
AL008729.1	chr6:13329148:T:A:rs2496135	6	13329148	0.239321	2622	ENSG00000215022.7	6	13264861	1	0.232037	0.712501	27.9796	-149.747	T	A	rs2496135	antisense
UPF3A	chr13:114273404:A:G:rs7994151	13	114273404	0.157895	2622	ENSG00000169062.15	13	114281601	1	0.231987	2.1731	27.9757	-149.711	A	G	rs7994151	protein_coding
KRT17P8	chr12:9131454:C:G:rs12820449	12	9131454	0.284897	2622	ENSG00000256937.1	12	9127783	1	0.231932	0.141174	27.9714	-149.671	C	G	rs12820449	processed_pseudogene
EML3	chr11:62612647:C:G:rs12798970	11	62612647	0.384439	2622	ENSG00000149499.11	11	62602218	1	0.231903	-7.92617	-27.9691	-149.65	C	G	rs12798970	protein_coding
LINC01187	chr5:170246576:T:A:rs7708125	5	170246576	0.479977	2622	ENSG00000249601.2	5	170191579	1	0.23167	0.128428	27.9509	-149.48	T	A	rs7708125	lincRNA
AC105219.1	chr8:143693320:G:A:rs10093252	8	143693320	0.171625	2622	ENSG00000181097.5	8	143696154	1	0.231614	0.381557	27.9464	-149.438	G	A	rs10093252	sense_intronic
CLLU1OS	chr12:92432684:C:A:rs61935213	12	92432684	0.276125	2622	ENSG00000205057.5	12	92420094	1	0.231461	0.0197887	27.9344	-149.327	C	A	rs61935213	protein_coding
TRIM16	chr17:15683575:A:G:rs11653189	17	15683575	0.490656	2622	ENSG00000221926.12	17	15627960	1	0.230997	0.685607	27.898	-148.988	A	G	rs11653189	protein_coding
SMBD1P	chr3:196016034:C:T:rs9325429	3	196016034	0.307018	2622	ENSG00000283426.1	3	195701618	1	0.230949	0.241198	27.8942	-148.953	C	T	rs9325429	transcribed_unitary_pseudogene
HOXB3	chr17:48508528:T:C:rs925284	17	48508528	0.493326	2622	ENSG00000120093.11	17	48548870	1	0.230789	0.553413	27.8816	-148.836	T	C	rs925284	protein_coding
AC018755.4	chr19:51627384:T:A:rs1106476	19	51627384	0.101068	2622	ENSG00000273837.1	19	51639478	1	0.230761	-2.54779	-27.8795	-148.816	T	A	rs1106476	sense_intronic
ZNF548	chr19:57391194:T:G:rs35042302	19	57391194	0.146644	2622	ENSG00000188785.12	19	57389850	1	0.230678	2.50571	27.8729	-148.755	T	G	rs35042302	protein_coding
SERAC1	chr6:158168623:C:G:rs62437115	6	158168623	0.420099	2622	ENSG00000122335.16	6	158109515	1	0.230656	0.574071	27.8712	-148.739	C	G	rs62437115	protein_coding
FZD6	chr8:103298773:CCCGCCGCCGCCG:C:rs539743508	8	103298773	0.345919	2622	ENSG00000164930.12	8	103298433	1	0.23063	-0.332439	-27.8692	-148.72	CCCGCCGCCGCCG	C	rs539743508	protein_coding
AC010175.1	chr12:9020641:G:A:rs12322917	12	9020641	0.358124	2622	ENSG00000256427.2	12	9240406	1	0.230515	-0.486075	-27.8601	-148.636	G	A	rs12322917	lincRNA
ETV7	chr6:36387595:T:C:rs2234071	6	36387595	0.441838	2622	ENSG00000010030.14	6	36354091	1	0.230395	2.71469	27.8507	-148.549	T	C	rs2234071	protein_coding
TMEM252	chr9:68560649:T:A:rs4745101	9	68560649	0.265065	2622	ENSG00000181778.4	9	68536580	1	0.230357	-0.343071	-27.8477	-148.521	T	A	rs4745101	protein_coding
NPIPB12	chr16:30311987:C:T:rs138082532	16	30311987	0.456522	2622	ENSG00000169203.16	16	29483642	1	0.230316	0.573777	27.8445	-148.491	C	T	rs138082532	protein_coding
LINC02012	chr3:197509972:C:G:rs7433302	3	197509972	0.408467	2622	ENSG00000272989.1	3	197505262	1	0.230048	0.191274	27.8235	-148.296	C	G	rs7433302	lincRNA
KRT72	chr12:52638122:AAAT:A:rs143338591	12	52638122	0.479405	2622	ENSG00000170486.11	12	52585589	1	0.229902	6.46476	27.812	-148.189	AAAT	A	rs143338591	protein_coding
[truncated: 13,986 more rows]

## Sheet: Suppl Table 4
Supplemental Table 4. Top trans-eQTLs (one eQTL variant per eGene)
Gene Simbol	SNP	SNP_Chr	SNP_Pos	MAF	N	GeneID	Gene Chr	Gene_Start	Is_Cis	R2	Effect size	t-value	log10P	OA	EA	rsID	gene_type
A1BG-AS1	chr21:46686742:C:T:rs865897360	21	46686742	0.0333715	2622	ENSG00000268895.5	19	58347751	0	0.0285867	-0.985443	-8.732	-17.3527	C	T	rs865897360	antisense
A2M-AS1	chr7:64361054:A:AAAT:rs142976195	7	64361054	0.336575	2622	ENSG00000245105.3	12	9065177	0	0.0209735	-0.0738737	-7.45027	-12.8969	A	AAAT	rs142976195	antisense
A3GALT2	chr17:55896344:T:C:rs1209562919	17	55896344	0.135584	2622	ENSG00000184389.9	1	33306766	0	0.0195055	0.0299075	7.17943	-12.039	T	C	rs1209562919	protein_coding
A4GALT	chr14:76749590:T:C:rs1162558136	14	76749590	0.177918	2622	ENSG00000128274.17	22	42692121	0	0.0214681	-0.079915	-7.5395	-13.186	T	C	rs1162558136	protein_coding
AAK1	chr20:28563584:G:C:rs1427816302	20	28563584	0.499809	2622	ENSG00000115977.19	2	69457997	0	0.0285	-65.3714	-8.71836	-17.3019	G	C	rs1427816302	protein_coding
AAR2	chr20:35199674:C:T:rs6142319	20	35199674	0.00610221	2622	ENSG00000131043.12	20	36236459	0	0.0229036	-3.61075	-7.79323	-14.0253	C	T	rs6142319	protein_coding
AARS	chr6:31274862:T:C:rs2844616	6	31274862	0.35984	2622	ENSG00000090861.15	16	70252295	0	0.0196449	-1.02398	-7.20555	-12.1205	T	C	rs2844616	protein_coding
AARSD1	chr6:31275570:C:T:rs9461680	6	31275570	0.154653	2622	ENSG00000266967.7	17	42950526	0	0.0212189	-0.348059	-7.49467	-13.0404	C	T	rs9461680	protein_coding
AATF	chr14:97688608:C:T:rs73373815	14	97688608	0.0032418	2622	ENSG00000275700.5	17	36948954	0	0.0199795	9.63988	7.26788	-12.316	C	T	rs73373815	protein_coding
ABCA1	chr21:42219222:C:CCCGCCG:rs765329833	21	42219222	0.0665523	2622	ENSG00000165029.16	9	104781006	0	0.0198927	2.60619	7.25177	-12.2653	C	CCCGCCG	rs765329833	protein_coding
ABCA12	chr4:131756868:G:A:_	4	131756868	0.00381388	2622	ENSG00000144452.15	2	214931542	0	0.020236	-0.0109433	-7.31536	-12.4659	G	A	_	protein_coding
ABCA13	chr9:128704210:G:T:rs13289095	9	128704210	0.163043	2622	ENSG00000179869.15	7	48171458	0	0.0574732	0.396754	12.5695	-34.4744	G	T	rs13289095	protein_coding
ABCB1	chr6:31210417:C:T:rs17197630	6	31210417	0.44241	2622	ENSG00000085563.14	7	87503633	0	0.0201228	0.405445	7.29444	-12.3997	C	T	rs17197630	protein_coding
ABCB10	chr12:69338325:T:C:rs4761234	12	69338325	0.491037	2622	ENSG00000135776.5	1	229516582	0	0.0273933	0.523276	8.54254	-16.6532	T	C	rs4761234	protein_coding
ABCB7	chrX:76279620:C:T:rs150625528	X	76279620	0.048627	2622	ENSG00000131269.17	X	75051048	0	0.0264844	0.575019	8.39571	-16.1208	C	T	rs150625528	protein_coding
ABCB8	chr12:69340861:A:C:rs2168029	12	69340861	0.472921	2622	ENSG00000197150.12	7	151028422	0	0.0213127	-0.898909	-7.51158	-13.0952	A	C	rs2168029	protein_coding
ABCB9	chr10:93345181:CT:C:rs201755988	10	93345181	0.0177346	2622	ENSG00000150967.18	12	122920951	0	0.0197074	0.544026	7.21723	-12.157	CT	C	rs201755988	protein_coding
ABCC2	chr19:29900093:C:A:rs371024479	19	29900093	0.281655	2622	ENSG00000023839.11	10	99782640	0	0.0218315	-0.179617	-7.60446	-13.3984	C	A	rs371024479	protein_coding
ABCC3	chr3:56815721:T:C:rs1354034	3	56815721	0.420671	2622	ENSG00000108846.16	17	50634777	0	0.0250996	1.27506	8.16746	-15.31	T	C	rs1354034	protein_coding
ABCC5	chr6:10433844:T:C:rs1211171122	6	10433844	0.166667	2622	ENSG00000114770.17	3	183919934	0	0.0259826	-3.49575	-8.31366	-15.827	T	C	rs1211171122	protein_coding
ABCC6	chr16:18390493:G:T:rs4781810	16	18390493	0.174676	2622	ENSG00000091262.15	16	16148928	0	0.137243	-0.739205	-20.3018	-84.3391	G	T	rs4781810	protein_coding
ABCC6P1	chr16:16208729:T:C:rs72657698	16	16208729	0.0772311	2622	ENSG00000256340.8	16	18571162	0	0.0219088	0.00453098	7.61821	-13.4436	T	C	rs72657698	transcribed_unprocessed_pseudogene
ABCD1	chr17:21669955:C:G:rs878880108	17	21669955	0.499809	2622	ENSG00000101986.12	X	153724856	0	0.0244542	-32.1961	-8.05909	-14.9323	C	G	rs878880108	protein_coding
ABCD3	chr12:69347089:T:C:rs10878967	12	69347089	0.481312	2622	ENSG00000117528.13	1	94418389	0	0.0228532	0.554238	7.78443	-13.9958	T	C	rs10878967	protein_coding
ABHD11	chr16:24109053:A:G:rs1277554030	16	24109053	0.0755149	2622	ENSG00000106077.18	7	73736094	0	0.0228066	-0.639331	-7.77631	-13.9686	A	G	rs1277554030	protein_coding
ABHD12	chr20:30905781:GT:G:rs1403278426	20	30905781	0.20595	2622	ENSG00000100997.19	20	25294743	0	0.0243226	0.433687	8.03684	-14.8553	GT	G	rs1403278426	protein_coding
ABHD13	chr12:69347089:T:C:rs10878967	12	69347089	0.481312	2622	ENSG00000139826.6	13	108218392	0	0.0435326	1.01715	10.8594	-26.1609	T	C	rs10878967	protein_coding
ABHD14B	chr3:50678644:A:AT:rs1364676027	3	50678644	0.00877193	2622	ENSG00000114779.19	3	51968510	0	0.0327691	-8.97824	-9.36916	-19.8081	A	AT	rs1364676027	protein_coding
ABHD17AP4	chr22:22115411:GC:G:rs1282859107	22	22115411	0.284134	2622	ENSG00000229107.2	22	20667836	0	0.0724813	0.0388879	14.2294	-43.5459	GC	G	rs1282859107	processed_pseudogene
ABHD17AP5	chr22:20668258:C:G:rs1469325381	22	20668258	0.318268	2622	ENSG00000263366.2	22	22114844	0	0.0774601	-0.124361	-14.7496	-46.5849	C	G	rs1469325381	processed_pseudogene
ABHD2	chr7:50337788:G:A:rs899388288	7	50337788	0.130435	2622	ENSG00000140526.18	15	89087459	0	0.025088	-11.7755	-8.16552	-15.3032	G	A	rs899388288	protein_coding
ABHD3	chr18:16978381:G:A:rs1477409340	18	16978381	0.00476735	2622	ENSG00000158201.10	18	21650901	0	0.0227333	9.83163	7.76351	-13.9257	G	A	rs1477409340	protein_coding
ABI1	chr12:69347089:T:C:rs10878967	12	69347089	0.481312	2622	ENSG00000136754.17	10	26746593	0	0.0295693	2.33543	8.8853	-17.929	T	C	rs10878967	protein_coding
ABI3	chr6:31274862:T:C:rs2844616	6	31274862	0.35984	2622	ENSG00000108798.9	17	49210411	0	0.0236299	2.88874	7.91877	-14.4501	T	C	rs2844616	protein_coding
ABLIM1	chr12:69338325:T:C:rs4761234	12	69338325	0.491037	2622	ENSG00000099204.20	10	114431113	0	0.0276684	-5.73311	-8.58655	-16.8145	T	C	rs4761234	protein_coding
ABLIM3	chr3:56815721:T:C:rs1354034	3	56815721	0.420671	2622	ENSG00000173210.19	5	149141483	0	0.120872	1.45782	18.8743	-73.7572	T	C	rs1354034	protein_coding
ABO	chr17:4908785:A:C:rs1259469432	17	4908785	0.196415	2622	ENSG00000175164.15	9	133250401	0	0.0818958	-1.5607	-15.2026	-49.3052	A	C	rs1259469432	protein_coding
ABR	chr20:28563584:G:C:rs1427816302	20	28563584	0.499809	2622	ENSG00000159842.15	17	1003518	0	0.0263175	105.271	8.3685	-16.0231	G	C	rs1427816302	protein_coding
ABRAXAS1	chr12:69354054:C:T:rs1384	12	69354054	0.485317	2622	ENSG00000163322.14	4	83459517	0	0.0237499	0.457235	7.93933	-14.5203	C	T	rs1384	protein_coding
ABRAXAS2	chr12:69338325:T:C:rs4761234	12	69338325	0.491037	2622	ENSG00000165660.8	10	124801819	0	0.0194946	0.382219	7.17739	-12.0326	T	C	rs4761234	protein_coding
ABT1	chr6:27764793:G:A:rs62401405	6	27764793	0.0244088	2622	ENSG00000146109.5	6	26596953	0	0.0250222	-2.24471	-8.15453	-15.2647	G	A	rs62401405	protein_coding
ABTB1	chr2:10954107:T:A:rs62119068	2	10954107	0.499809	2622	ENSG00000114626.18	3	127672935	0	0.0210605	625.302	7.46604	-12.9478	T	A	rs62119068	protein_coding
AC000095.1	chr22:21360244:TC:T:rs1414644044	22	21360244	0.163616	2622	ENSG00000270393.1	22	19018043	0	0.107582	-0.151691	-17.6734	-65.3057	TC	T	rs1414644044	processed_pseudogene
AC002347.2	chr20:29185037:GA:G:rs1225876408	20	29185037	0.492944	2622	ENSG00000263388.1	17	10680734	0	0.0194746	-5.23906e-05	-7.17361	-12.0209	GA	G	rs1225876408	antisense
AC002386.1	chr22:40038840:C:T:rs186349793	22	40038840	0.0064836	2622	ENSG00000230941.1	7	109322320	0	0.0200436	-2.88155e-05	-7.27977	-12.3534	C	T	rs186349793	lincRNA
AC002464.1	chr16:30865816:T:C:rs1003525838	16	30865816	0.0354691	2622	ENSG00000260188.1	6	110477907	0	0.0279267	0.118903	8.62768	-16.9658	T	C	rs1003525838	antisense
AC003072.1	chr11:63615164:A:G:rs1213660000	11	63615164	0.0389016	2622	ENSG00000250318.1	22	30653877	0	0.035087	-0.685926	-9.70651	-21.1718	A	G	rs1213660000	unprocessed_pseudogene
AC003973.2	chr7:65369205:C:T:rs907610600	7	65369205	0.242563	2622	ENSG00000279377.1	19	21965708	0	0.0376815	-0.071897	-10.0725	-22.701	C	T	rs907610600	TEC
AC004057.1	chr12:56042145:C:G:rs1131017	12	56042145	0.390732	2622	ENSG00000196656.7	4	113214046	0	0.605254	-0.415331	-63.0295	-521.823	C	G	rs1131017	transcribed_processed_pseudogene
AC004448.1	chr17:50496891:C:A:_	17	50496891	0.00495805	2622	ENSG00000231477.2	17	19457080	0	0.0216689	-0.00023066	-7.57547	-13.3034	C	A	_	lincRNA
AC004461.2	chr1:167056728:A:G:rs147941056	1	167056728	0.499809	2622	ENSG00000281530.1	22	19061041	0	0.023812	-1.88963	-7.94996	-14.5566	A	G	rs147941056	sense_intronic
AC004471.2	chr22:21360237:C:T:rs1356511696	22	21360237	0.160755	2622	ENSG00000272682.1	22	19124309	0	0.0254993	-0.0359808	-8.23392	-15.544	C	T	rs1356511696	lincRNA
AC004494.1	chr13:34850880:C:T:rs188419389	13	34850880	0.00343249	2622	ENSG00000262312.2	16	3542739	0	0.0220947	0.15669	7.6512	-13.5524	C	T	rs188419389	antisense
AC004552.1	chr12:56042145:C:G:rs1131017	12	56042145	0.390732	2622	ENSG00000225071.1	X	24429573	0	0.38165	-0.0888143	-39.9898	-271.181	C	G	rs1131017	processed_pseudogene
AC004585.1	chr10:41859240:A:G:rs113765044	10	41859240	0.499619	2622	ENSG00000266088.5	17	40517026	0	0.0225833	4.20209	7.73726	-13.838	A	G	rs113765044	lincRNA
AC004637.1	chr18:19764449:A:C:rs1477931295	18	19764449	0.0238368	2622	ENSG00000267304.1	19	3672582	0	0.0211201	-0.000314983	-7.47682	-12.9826	A	C	rs1477931295	antisense
AC004706.1	chr17:4639882:C:T:rs376330044	17	4639882	0.0713196	2622	ENSG00000261996.1	17	6653464	0	0.246596	0.404452	29.1214	-160.489	C	T	rs376330044	lincRNA
AC004771.1	chr6:31855225:C:T:rs74964937	6	31855225	0.0505339	2622	ENSG00000227495.1	17	5019214	0	0.0393595	0.188125	10.3033	-23.6916	C	T	rs74964937	antisense
AC004801.2	chr19:29901401:A:G:rs1417102179	19	29901401	0.0339436	2622	ENSG00000240399.1	12	48054813	0	0.0389343	-0.21556	-10.2453	-23.4405	A	G	rs1417102179	transcribed_processed_pseudogene
AC004846.2	chr18:9620740:G:A:rs1325483557	18	9620740	0.225782	2622	ENSG00000258944.1	14	73272182	0	0.0220469	-0.134948	-7.64272	-13.5244	G	A	rs1325483557	antisense
AC004882.1	chr16:57475693:T:TCTCTCTCC:rs745889807	16	57475693	0.00419527	2622	ENSG00000232396.2	22	29705256	0	0.0210589	0.000824504	7.46574	-12.9468	T	TCTCTCTCC	rs745889807	antisense
AC004889.1	chr6:131705411:T:C:rs3852301	6	131705411	0.369756	2622	ENSG00000244198.6	7	144194858	0	0.124381	0.508205	19.1846	-76.0095	T	C	rs3852301	antisense
AC004890.2	chr12:69338325:T:C:rs4761234	12	69338325	0.491037	2622	ENSG00000244560.7	7	149285281	0	0.0354387	-0.561221	-9.75681	-21.3789	T	C	rs4761234	transcribed_unprocessed_pseudogene
AC004908.2	chr1:818954:T:C:rs3131967	1	818954	0.131388	2622	ENSG00000272812.1	8	233119	0	0.062222	0.0896754	13.1116	-37.3306	T	C	rs3131967	sense_intronic
AC004951.2	chr7:102676216:A:T:rs868077354	7	102676216	0.181922	2622	ENSG00000239556.4	7	43984995	0	0.206794	0.507755	25.9902	-131.589	A	T	rs868077354	transcribed_unprocessed_pseudogene
AC004951.3	chr7:102676216:A:T:rs868077354	7	102676216	0.181922	2622	ENSG00000241057.2	7	43961590	0	0.106263	0.28561	17.5517	-64.4734	A	T	rs868077354	transcribed_unprocessed_pseudogene
AC004972.1	chr12:63803181:C:A:rs1434789005	12	63803181	0.00476735	2622	ENSG00000279326.1	7	80972516	0	0.0202788	-8.64215e-05	-7.32324	-12.4909	C	A	rs1434789005	TEC
AC004980.1	chr7:75453976:G:T:rs782627554	7	75453976	0.19775	2622	ENSG00000205485.13	7	76549360	0	0.114434	0.340396	18.2979	-69.6476	G	T	rs782627554	transcribed_unprocessed_pseudogene
AC004980.3	chr1:83150589:CCTTT:C:rs149910967	1	83150589	0.236461	2622	ENSG00000230305.2	7	76524515	0	0.111295	-0.032383	-18.0133	-67.6545	CCTTT	C	rs149910967	unprocessed_pseudogene
AC004980.4	chr7:75504531:A:G:rs62477731	7	75504531	0.197368	2622	ENSG00000250778.1	7	76521611	0	0.0299748	-0.00164693	-8.94788	-18.1669	A	G	rs62477731	unprocessed_pseudogene
AC005000.2	chr20:27427697:A:G:_	20	27427697	0.0156369	2622	ENSG00000270431.1	X	115659713	0	0.0195252	-0.000107166	-7.18313	-12.0505	A	G	_	processed_pseudogene
AC005041.3	chr6:95209932:CAATT:C:rs1199838104	6	95209932	0.0448131	2622	ENSG00000272183.1	2	74501717	0	0.0224772	0.0772722	7.71866	-13.776	CAATT	C	rs1199838104	antisense
AC005064.1	chr7:77103368:T:C:rs1190546568	7	77103368	0.0615942	2622	ENSG00000234715.1	7	103445207	0	0.0235199	0.00385274	7.89987	-14.3858	T	C	rs1190546568	antisense
AC005077.4	chr7:77081267:TA:T:rs202010742	7	77081267	0.190503	2622	ENSG00000230882.1	7	76071469	0	0.0204365	0.0220589	7.35225	-12.5831	TA	T	rs202010742	processed_pseudogene
AC005082.1	chr19:55040182:G:A:rs146149021	19	55040182	0.00572082	2622	ENSG00000226816.3	7	23205787	0	0.0221395	0.678308	7.65913	-13.5785	G	A	rs146149021	lincRNA
AC005094.1	chr13:17764883:T:C:rs1227824935	13	17764883	0.131198	2622	ENSG00000229949.1	7	21400920	0	0.0302229	-6.05409e-06	-8.98599	-18.3125	T	C	rs1227824935	processed_pseudogene
AC005225.3	chr18:9620838:T:G:rs1254175091	18	9620838	0.249047	2622	ENSG00000258695.2	14	73522878	0	0.0376078	-0.0400583	-10.0623	-22.6575	T	G	rs1254175091	antisense
AC005324.2	chr12:69340861:A:C:rs2168029	12	69340861	0.472921	2622	ENSG00000233193.1	17	15761614	0	0.0240965	-4.08613e-06	-7.99848	-14.7231	A	C	rs2168029	lincRNA
AC005329.1	chr12:69338325:T:C:rs4761234	12	69338325	0.491037	2622	ENSG00000248015.7	19	1392170	0	0.0259789	-0.129574	-8.31304	-15.8248	T	C	rs4761234	antisense
AC005332.2	chr17:64997025:G:T:rs62073340	17	64997025	0.177536	2622	ENSG00000267731.1	17	68189884	0	0.0277626	-0.17245	-8.60157	-16.8696	G	T	rs62073340	lincRNA
AC005332.4	chr17:64997025:G:T:rs62073340	17	64997025	0.177536	2622	ENSG00000274712.1	17	68205489	0	0.0340617	-0.403234	-9.55855	-20.5683	G	T	rs62073340	lincRNA
AC005332.5	chr6:66974525:C:T:rs372332868	6	66974525	0.316362	2622	ENSG00000277476.1	17	68133201	0	0.0256924	0.665798	8.26587	-15.6571	C	T	rs372332868	lincRNA
AC005363.1	chr11:38152975:TACACAC:T:rs376042652	11	38152975	0.00953471	2622	ENSG00000255513.1	16	1963745	0	0.0202261	0.681879	7.31353	-12.4601	TACACAC	T	rs376042652	transcribed_processed_pseudogene
AC005394.1	chr1:52444957:A:G:rs1476074237	1	52444957	0.0383295	2622	ENSG00000266893.1	19	28491864	0	0.0228393	0.00182212	7.78202	-13.9877	A	G	rs1476074237	lincRNA
AC005495.2	chr1:22201150:G:T:rs182987032	1	22201150	0.00610221	2622	ENSG00000285931.1	17	69242230	0	0.0225037	-0.000140748	-7.72331	-13.7915	G	T	rs182987032	antisense
AC005550.2	chr2:92484849:G:A:rs1438329053	2	92484849	0.112319	2622	ENSG00000237070.1	7	15667947	0	0.023676	-4.66932e-05	-7.92667	-14.477	G	A	rs1438329053	antisense
AC005562.1	chr19:14289141:A:G:rs903206021	19	14289141	0.110221	2622	ENSG00000214719.12	17	30576464	0	0.120391	0.00312784	18.8316	-73.4494	A	G	rs903206021	processed_transcript
AC005580.1	chr19:27247922:G:A:rs75527537	19	27247922	0.0318459	2622	ENSG00000267320.5	19	28316705	0	0.0230203	0.0085545	7.81352	-14.0936	G	A	rs75527537	lincRNA
AC005632.2	chr16:22642824:T:G:rs424986	16	22642824	0.237223	2622	ENSG00000261596.2	16	21626742	0	0.0283033	0.368288	8.68734	-17.1866	T	G	rs424986	sense_intronic
AC005730.2	chr14:20507375:C:T:rs879685008	14	20507375	0.0659802	2622	ENSG00000261033.1	17	20008051	0	0.0264893	0.0263366	8.3965	-16.1237	C	T	rs879685008	antisense
AC005828.1	chr10:40079933:C:G:rs1377757088	10	40079933	0.190503	2622	ENSG00000226797.1	17	63381231	0	0.0228523	-9.61128e-05	-7.78428	-13.9953	C	G	rs1377757088	antisense
AC005829.1	chr17:64926606:G:C:rs2950675	17	64926606	0.202517	2622	ENSG00000261575.2	17	46267037	0	0.135922	0.0235189	20.1885	-83.4785	G	C	rs2950675	transcribed_unprocessed_pseudogene
AC005829.2	chr17:64923747:G:T:rs35828411	17	64923747	0.191648	2622	ENSG00000262539.1	17	46259551	0	0.415417	0.0826299	42.9094	-302.597	G	T	rs35828411	processed_pseudogene
AC005842.1	chr12:69338325:T:C:rs4761234	12	69338325	0.491037	2622	ENSG00000256862.2	12	3871584	0	0.035057	-0.326134	-9.7022	-21.1542	T	C	rs4761234	antisense
AC005908.2	chr2:48889643:A:T:_	2	48889643	0.00343249	2622	ENSG00000256691.1	12	3462718	0	0.0207659	-9.94249e-05	-7.41253	-12.7756	A	T	_	antisense
AC005915.1	chr2:108425599:C:CAAAAAAA:rs1374706267	2	108425599	0.0171625	2622	ENSG00000279446.1	5	127073587	0	0.0205993	-0.000255891	-7.38209	-12.6782	C	CAAAAAAA	rs1374706267	TEC
AC005972.1	chr1:113813291:C:G:rs184187837	1	113813291	0.00419527	2622	ENSG00000270324.1	17	62978494	0	0.0198808	-0.000227881	-7.24955	-12.2583	C	G	rs184187837	processed_pseudogene
AC006001.2	chr7:65625695:A:C:rs9638227	7	65625695	0.435164	2622	ENSG00000226824.6	7	66654538	0	0.264783	0.135904	30.5471	-174.198	A	C	rs9638227	sense_intronic
AC006001.3	chr7:65518787:T:G:rs62470554	7	65518787	0.198703	2622	ENSG00000229180.7	7	66526088	0	0.0527834	0.992627	12.0159	-31.666	T	G	rs62470554	transcribed_unprocessed_pseudogene
AC006001.4	chr9:88539463:A:G:rs980683325	9	88539463	0.100686	2622	ENSG00000275400.1	7	66553805	0	0.096972	-0.213795	-16.6804	-58.6441	A	G	rs980683325	processed_pseudogene
AC006157.1	chr3:74087339:T:A:rs1171315080	3	74087339	0.141686	2622	ENSG00000278847.1	Y	2934406	0	0.0341163	0.0332767	9.56647	-20.6004	T	A	rs1171315080	lincRNA
AC006205.2	chr8:135835231:A:G:rs11784731	8	135835231	0.0539664	2622	ENSG00000256020.1	12	585865	0	0.0337688	-0.102286	-9.51592	-20.396	A	G	rs11784731	sense_intronic
AC006206.2	chr11:130259411:T:C:rs192817384	11	130259411	0.00610221	2622	ENSG00000256417.1	12	5290480	0	0.0195354	0.022302	7.18503	-12.0564	T	C	rs192817384	lincRNA
AC006210.1	chr2:22358412:A:T:_	2	22358412	0.00400458	2622	ENSG00000223391.2	X	27517771	0	0.0207899	-0.000116394	-7.4169	-12.7896	A	T	_	processed_pseudogene
AC006329.1	chr4:161036232:G:A:rs116143623	4	161036232	0.0114416	2622	ENSG00000232445.1	7	101308346	0	0.0196445	0.0293854	7.20547	-12.1202	G	A	rs116143623	antisense
AC006445.1	chr3:12856147:T:G:rs530166684	3	12856147	0.0308924	2622	ENSG00000242209.1	4	13647697	0	0.030205	0.000993173	8.98325	-18.302	T	G	rs530166684	processed_pseudogene
AC006453.2	chr2:91526923:T:A:rs1309935806	2	91526923	0.0953471	2622	ENSG00000283196.2	2	89542842	0	0.038034	0.0781825	10.1214	-22.909	T	A	rs1309935806	transcribed_unprocessed_pseudogene
AC006455.4	chr12:63803181:C:A:rs1434789005	12	63803181	0.00476735	2622	ENSG00000229301.1	7	63354457	0	0.0204042	-5.41123e-05	-7.34631	-12.5642	C	A	rs1434789005	lincRNA
AC006480.2	chr7:72633505:T:C:rs111849324	7	72633505	0.218154	2622	ENSG00000273448.1	7	67333047	0	0.0425515	0.0653827	10.7308	-25.5796	T	C	rs111849324	lincRNA
AC006504.1	chr19:24236103:T:A:rs144065435	19	24236103	0.13749	2622	ENSG00000261770.1	19	27757184	0	0.376423	0.846329	39.5482	-266.469	T	A	rs144065435	lincRNA
AC006504.5	chr5:50021738:T:C:rs1375232203	5	50021738	0.138635	2622	ENSG00000267575.6	19	27793463	0	0.0518698	-0.328027	-11.9058	-31.1204	T	C	rs1375232203	lincRNA
AC006504.8	chr5:47019864:T:C:rs1419549694	5	47019864	0.135965	2622	ENSG00000281468.1	19	27802838	0	0.029026	-0.0408581	-8.80082	-17.6103	T	C	rs1419549694	sense_intronic
AC006518.7	chr10:27486921:C:G:rs200428895	10	27486921	0.272502	2622	ENSG00000284826.1	12	10881011	0	0.123016	-0.11202	-19.0642	-75.1325	C	G	rs200428895	protein_coding
AC006970.1	chr11:308363:G:C:rs1058935	11	308363	0.443555	2622	ENSG00000230191.1	7	56163145	0	0.0733215	0.0858734	14.3181	-44.0577	G	C	rs1058935	processed_pseudogene
AC007278.1	chr15:30929834:T:A:rs185667797	15	30929834	0.287948	2622	ENSG00000234389.1	2	102438713	0	0.193797	1.87201	24.9566	-122.46	T	A	rs185667797	sense_intronic
AC007278.2	chr15:30929834:T:A:rs185667797	15	30929834	0.287948	2622	ENSG00000236525.1	2	102433957	0	0.0377358	0.125107	10.0801	-22.733	T	A	rs185667797	sense_intronic
AC007342.4	chr19:23852326:C:T:rs145194559	19	23852326	0.00400458	2622	ENSG00000261804.1	16	53373493	0	0.0195687	1.79536	7.19127	-12.0759	C	T	rs145194559	lincRNA
AC007368.1	chrX:124684990:C:A:rs193086609	X	124684990	0.00915332	2622	ENSG00000255595.4	12	126191151	0	0.0196927	0.126162	7.21448	-12.1484	C	A	rs193086609	processed_transcript
AC007448.2	chr8:119486327:T:G:_	8	119486327	0.00400458	2622	ENSG00000264421.1	17	67224303	0	0.020122	-7.13504e-05	-7.2943	-12.3993	T	G	_	antisense
AC007533.1	chr13:17895558:G:T:rs1416122251	13	17895558	0.241037	2622	ENSG00000261369.1	16	47299447	0	0.0213779	3.42473e-05	7.52331	-13.1333	G	T	rs1416122251	antisense
AC007536.1	chr11:64324796:TC:T:rs1300491820	11	64324796	0.0215484	2622	ENSG00000255356.2	12	7896608	0	0.0210843	-0.000123498	-7.47034	-12.9617	TC	T	rs1300491820	processed_pseudogene
AC007559.1	chr4:49711494:T:C:rs1193883687	4	49711494	0.349161	2622	ENSG00000235993.1	2	229701794	0	0.0230696	-6.5398e-05	-7.82208	-14.1224	T	C	rs1193883687	processed_pseudogene
AC007608.3	chr3:56815721:T:C:rs1354034	3	56815721	0.420671	2622	ENSG00000260249.2	16	50666211	0	0.0345079	0.0412111	9.62317	-20.8309	T	C	rs1354034	antisense
AC007731.2	chr22:18731245:A:T:rs1056489698	22	18731245	0.234554	2622	ENSG00000235578.1	22	20343203	0	0.0336505	-0.00822999	-9.49866	-20.3264	A	T	rs1056489698	lincRNA
AC007731.3	chr12:35698360:A:T:rs1260298325	12	35698360	0.036804	2622	ENSG00000236003.1	22	20522070	0	0.0206676	-0.000120296	-7.39458	-12.7181	A	T	rs1260298325	antisense
AC007876.1	chr3:16365950:A:G:rs796687837	3	16365950	0.0882914	2622	ENSG00000254488.1	Y	21038289	0	0.165032	0.0217979	22.6299	-102.756	A	G	rs796687837	lincRNA
AC007881.2	chr6:21366977:A:G:rs1317792588	6	21366977	0.167429	2622	ENSG00000236469.1	2	71002531	0	0.0932361	-0.06152	-16.3222	-56.3163	A	G	rs1317792588	antisense
AC007950.1	chr12:69335654:G:A:rs12827594	12	69335654	0.473684	2622	ENSG00000140455.17	15	63504511	0	0.0335477	3.68259	9.48364	-20.266	G	A	rs12827594	protein_coding
AC007953.2	chrX:119577658:G:T:rs866150160	X	119577658	0.0152555	2622	ENSG00000270321.1	3	177954066	0	0.0195262	-0.000215607	-7.18331	-12.0511	G	T	rs866150160	lincRNA
AC008015.1	chr12:36675457:G:A:rs1311274933	12	36675457	0.122044	2622	ENSG00000258578.2	14	76013679	0	0.0286753	-0.000197319	-8.74592	-17.4047	G	A	rs1311274933	processed_pseudogene
AC008038.1	chr11:62548723:C:G:rs11231138	11	62548723	0.385584	2622	ENSG00000283041.1	7	133034607	0	0.0460582	0.477304	11.1847	-27.6595	C	G	rs11231138	processed_pseudogene
AC008065.1	chr12:56042145:C:G:rs1131017	12	56042145	0.390732	2622	ENSG00000224553.1	2	171374931	0	0.0571783	-0.00163198	-12.5353	-34.2975	C	G	rs1131017	processed_pseudogene
AC008105.1	chr17:46722680:G:A:rs7224296	17	46722680	0.295957	2622	ENSG00000233175.2	17	45238028	0	0.0235786	0.142917	7.90996	-14.4201	G	A	rs7224296	antisense
AC008163.1	chr17:63123708:A:T:rs1260659635	17	63123708	0.00362319	2622	ENSG00000233491.8	7	81489204	0	0.0198408	-0.000185778	-7.24211	-12.2349	A	T	rs1260659635	transcribed_unitary_pseudogene
AC008267.2	chr7:65227706:TA:T:rs374001932	7	65227706	0.0293669	2622	ENSG00000230189.7	7	66427949	0	0.0253798	0.0916678	8.2141	-15.474	TA	T	rs374001932	transcribed_unprocessed_pseudogene
AC008267.5	chr7:76087356:T:C:rs79816873	7	76087356	0.325896	2622	ENSG00000237310.1	7	66493706	0	0.0554998	0.0911018	12.339	-33.2912	T	C	rs79816873	lincRNA
AC008393.1	chr10:630955:G:A:rs4881496	10	630955	0.00362319	2622	ENSG00000245317.2	5	179859013	0	0.0215116	0.232909	7.54732	-13.2115	G	A	rs4881496	lincRNA
AC008403.1	chr12:69338325:T:C:rs4761234	12	69338325	0.491037	2622	ENSG00000142235.9	19	48485271	0	0.0285894	-0.43047	-8.73242	-17.3543	T	C	rs4761234	protein_coding
AC008413.2	chr7:60039835:T:A:rs1435285755	7	60039835	0.0354691	2622	ENSG00000249403.1	5	174986295	0	0.0271947	-7.57359e-05	-8.51066	-16.5369	T	A	rs1435285755	lincRNA
AC008554.1	chr19:21587341:C:A:rs55778393	19	21587341	0.342296	2622	ENSG00000237440.9	19	20535825	0	0.0470693	-0.613557	-11.3128	-28.2603	C	A	rs55778393	protein_coding
AC008555.4	chr12:69338325:T:C:rs4761234	12	69338325	0.491037	2622	ENSG00000271109.1	19	34849278	0	0.0203193	-0.226396	-7.3307	-12.5145	T	C	rs4761234	lincRNA
AC008568.1	chr19:21749772:G:C:rs12972593	19	21749772	0.41209	2622	ENSG00000229855.8	5	121199704	0	0.0230676	0.00162884	7.82173	-14.1212	G	C	rs12972593	lincRNA
AC008620.1	chr7:58408222:A:T:rs1350208102	7	58408222	0.00553013	2622	ENSG00000241870.1	5	181065086	0	0.0211904	-0.000270431	-7.48953	-13.0237	A	T	rs1350208102	processed_pseudogene
AC008676.2	chr4:49709680:T:G:rs1348954542	4	49709680	0.0440503	2622	ENSG00000253155.1	5	157422439	0	0.0231119	8.2387e-05	7.82942	-14.1471	T	G	rs1348954542	processed_pseudogene
AC008703.1	chr21:43280775:G:GT:rs1185703514	21	43280775	0.00400458	2622	ENSG00000283413.1	5	159484130	0	0.021212	-0.000212658	-7.49342	-13.0363	G	GT	rs1185703514	lincRNA
AC008734.1	chr18:19764449:A:C:rs1477931295	18	19764449	0.0238368	2622	ENSG00000269300.1	19	8821501	0	0.0332432	-0.000160568	-9.43901	-20.0869	A	C	rs1477931295	antisense
AC008750.1	chr1:44897737:C:CTT:rs36113373	1	44897737	0.00591152	2622	ENSG00000254760.1	19	51414298	0	0.0200511	0.454476	7.28118	-12.3579	C	CTT	rs36113373	antisense
AC008750.2	chr17:35478711:C:T:rs9912354	17	35478711	0.419146	2622	ENSG00000255441.1	19	51415724	0	0.0205754	-0.211214	-7.37773	-12.6643	C	T	rs9912354	antisense
AC008781.2	chr12:35698364:T:C:rs1301841973	12	35698364	0.129672	2622	ENSG00000246422.2	5	141558311	0	0.0203901	-0.000108843	-7.34373	-12.5559	T	C	rs1301841973	antisense
AC008894.1	chr8:43237971:A:G:rs1244680112	8	43237971	0.197368	2622	ENSG00000267373.1	19	16103761	0	0.0258128	-5.32754e-05	-8.28571	-15.7275	A	G	rs1244680112	lincRNA
AC008894.2	chr1:62311394:C:T:rs1409050	1	62311394	0.00934401	2622	ENSG00000269243.1	19	16123661	0	0.0215283	0.295267	7.55031	-13.2212	C	T	rs1409050	antisense
AC008957.1	chr5:37666990:C:T:rs59409868	5	37666990	0.34058	2622	ENSG00000250155.1	5	36666214	0	0.074055	0.168394	14.3952	-44.5049	C	T	rs59409868	antisense
AC009021.2	chr16:21552843:C:G:rs62044170	16	21552843	0.0249809	2622	ENSG00000260973.1	16	22610531	0	0.135116	0.128536	20.1191	-82.9535	C	G	rs62044170	lincRNA
AC009039.1	chr1:71494845:T:C:rs144410796	1	71494845	0.0032418	2622	ENSG00000261470.1	16	52078622	0	0.0220316	5.30063e-05	7.64001	-13.5154	T	C	rs144410796	antisense
AC009041.2	chr12:69338325:T:C:rs4761234	12	69338325	0.491037	2622	ENSG00000260807.6	16	975761	0	0.0310629	-1.9756	-9.11395	-18.8056	T	C	rs4761234	lincRNA
AC009053.1	chr16:70131890:G:C:rs4985507	16	70131890	0.3545	2622	ENSG00000214331.8	16	74332402	0	0.0843582	0.589882	15.4502	-50.8206	G	C	rs4985507	transcribed_unprocessed_pseudogene
AC009054.2	chr10:80533392:C:T:rs796428193	10	80533392	0.393211	2622	ENSG00000261783.1	16	75379818	0	0.0485773	-0.0313666	-11.5017	-29.1574	C	T	rs796428193	sense_intronic
AC009093.1	chr16:88190419:G:A:rs62046992	16	88190419	0.330282	2622	ENSG00000259807.1	16	29217170	0	0.0238498	-0.0118982	-7.95641	-14.5787	G	A	rs62046992	lincRNA
AC009093.2	chr16:88159074:A:G:rs75912460	16	88159074	0.357551	2622	ENSG00000260517.3	16	29139661	0	0.128292	-0.292473	-19.5275	-78.5295	A	G	rs75912460	lincRNA
AC009093.6	chr16:88245891:G:T:rs72820542	16	88245891	0.288139	2622	ENSG00000277999.1	16	29272220	0	0.326148	-0.46516	-35.4127	-223.052	G	T	rs72820542	lincRNA
AC009093.8	chr16:88159074:A:G:rs75912460	16	88159074	0.357551	2622	ENSG00000284649.1	16	29113050	0	0.0783826	-0.278739	-14.8446	-47.1496	A	G	rs75912460	transcribed_unprocessed_pseudogene
AC009093.9	chr16:21935489:G:T:rs79935838	16	21935489	0.439359	2622	ENSG00000284671.1	16	29075022	0	0.0721683	-0.364366	-14.1962	-43.3554	G	T	rs79935838	transcribed_unprocessed_pseudogene
AC009108.2	chr1:2683373:C:T:rs1244856146	1	2683373	0.00438596	2622	ENSG00000260387.1	16	86636328	0	0.02143	-0.000111054	-7.53267	-13.1637	C	T	rs1244856146	lincRNA
AC009244.1	chr9:113273416:A:G:rs9299214	9	113273416	0.372998	2622	ENSG00000238072.1	7	129410113	0	0.0740686	0.0133553	14.3967	-44.5132	A	G	rs9299214	processed_pseudogene
AC009248.1	chr2:87417134:C:G:rs1471962949	2	87417134	0.00572082	2622	ENSG00000257738.2	12	45200817	0	0.019849	-8.19201e-05	-7.24363	-12.2397	C	G	rs1471962949	processed_pseudogene
AC009268.1	chr9:81007222:TTC:T:_	9	81007222	0.00819985	2622	ENSG00000259505.1	15	33990686	0	0.0202396	-0.00012577	-7.31601	-12.468	TTC	T	_	processed_pseudogene
AC009296.1	chr4:49709680:T:G:rs1348954542	4	49709680	0.0440503	2622	ENSG00000228085.1	7	50843578	0	0.024554	2.48094e-05	8.07594	-14.9907	T	G	rs1348954542	processed_pseudogene
AC009299.1	chr10:71296754:C:G:rs192654659	10	71296754	0.00305111	2622	ENSG00000225813.1	2	161281902	0	0.0203013	0.0043001	7.3274	-12.5041	C	G	rs192654659	processed_pseudogene
AC009299.2	chr17:76711004:CGTCGCCGCGCCCG:C:rs372946783	17	76711004	0.0905797	2622	ENSG00000232320.6	2	161340816	0	0.0894136	-0.00765129	-15.9505	-53.9439	CGTCGCCGCGCCCG	C	rs372946783	processed_pseudogene
AC009387.1	chr7:22199531:G:T:_	7	22199531	0.00591152	2622	ENSG00000257781.1	12	115755262	0	0.0198745	-4.92659e-05	-7.24838	-12.2546	G	T	_	lincRNA
AC009396.2	chr11:78468021:G:T:_	11	78468021	0.00419527	2622	ENSG00000258719.1	14	78695321	0	0.0197404	-0.000106358	-7.22339	-12.1762	G	T	_	antisense
AC009487.2	chr1:246841927:T:C:rs11576429	1	246841927	0.218154	2622	ENSG00000226121.2	2	161500885	0	0.161903	0.145034	22.3725	-100.653	T	C	rs11576429	processed_pseudogene
AC009506.1	chr1:229569896:T:TTTC:rs1330732699	1	229569896	0.0776125	2622	ENSG00000224152.1	2	159615296	0	0.042692	-1.92665	-10.7493	-25.6628	T	TTTC	rs1330732699	antisense
AC009509.1	chr12:26458947:G:A:rs186792968	12	26458947	0.00591152	2622	ENSG00000256377.5	12	27696388	0	0.0433785	0.0767823	10.8393	-26.0696	G	A	rs186792968	antisense
AC009509.2	chr12:69335654:G:A:rs12827594	12	69335654	0.473684	2622	ENSG00000256504.2	12	27704568	0	0.0265014	1.93941e-05	8.39847	-16.1307	G	A	rs12827594	lincRNA
AC009533.1	chr12:31094748:T:C:rs61917225	12	31094748	0.129291	2622	ENSG00000111788.10	12	9277235	0	0.135157	-1.28243	-20.1226	-82.98	T	C	rs61917225	unprocessed_pseudogene
AC009558.1	chr3:140115391:A:T:rs1268036943	3	140115391	0.00362319	2622	ENSG00000259360.1	15	47397501	0	0.021489	-5.58473e-05	-7.54326	-13.1983	A	T	rs1268036943	antisense
AC009950.2	chr5:174312812:C:G:rs531195151	5	174312812	0.00743707	2622	ENSG00000283451.1	2	230138601	0	0.0194741	-0.000170573	-7.17353	-12.0207	C	G	rs531195151	unitary_pseudogene
AC009974.1	chr22:35007765:A:G:rs1315660240	22	35007765	0.177536	2622	ENSG00000272555.1	2	218818690	0	0.0644383	-0.187688	-13.3589	-38.6681	A	G	rs1315660240	lincRNA
AC010086.1	chr15:74977365:C:T:rs1275411735	15	74977365	0.146072	2622	ENSG00000226918.1	Y	21311268	0	0.0434691	0.0639862	10.8511	-26.1233	C	T	rs1275411735	unprocessed_pseudogene
AC010197.1	chr10:41164361:C:G:rs1364101391	10	41164361	0.0181159	2622	ENSG00000256615.1	12	21662313	0	0.0196133	-0.000157918	-7.19964	-12.102	C	G	rs1364101391	antisense
AC010230.1	chr13:17895518:C:G:rs1378284912	13	17895518	0.154462	2622	ENSG00000246316.7	5	114488997	0	0.0345544	7.75541e-05	9.62989	-20.8583	C	G	rs1378284912	antisense
AC010255.1	chr13:19091096:C:T:rs142745363	13	19091096	0.00572082	2622	ENSG00000247311.2	5	122128762	0	0.0204306	-0.000357651	-7.35118	-12.5796	C	T	rs142745363	antisense
AC010329.2	chr19:22776820:G:T:rs189420912	19	22776820	0.244661	2622	ENSG00000269779.1	19	20691336	0	0.0213817	0.00309784	7.52398	-13.1355	G	T	rs189420912	unprocessed_pseudogene
AC010329.5	chr19:22776820:G:T:rs189420912	19	22776820	0.244661	2622	ENSG00000280171.1	19	20674923	0	0.0235438	0.00308251	7.90398	-14.3997	G	T	rs189420912	unprocessed_pseudogene
AC010442.1	chr12:69338325:T:C:rs4761234	12	69338325	0.491037	2622	ENSG00000188242.4	5	466124	0	0.03147	-0.429465	-9.17541	-19.0447	T	C	rs4761234	3prime_overlapping_ncRNA
AC010507.2	chr9:138217868:T:C:rs11560623	9	138217868	0.31865	2622	ENSG00000282339.1	19	200499	0	0.0635544	-0.257382	-13.2607	-38.1344	T	C	rs11560623	transcribed_processed_pseudogene
AC010531.5	chr13:24239692:C:A:rs1265010758	13	24239692	0.00629291	2622	ENSG00000269901.1	16	87362536	0	0.019666	-9.74114e-05	-7.20949	-12.1328	C	A	rs1265010758	antisense
AC010551.2	chr14:20506851:G:A:rs1273842279	14	20506851	0.00705568	2622	ENSG00000260530.1	16	84295498	0	0.0205547	-6.66156e-05	-7.37394	-12.6522	G	A	rs1273842279	antisense
AC010591.1	chr7:129920813:G:T:_	7	129920813	0.00667429	2622	ENSG00000271477.1	5	155397291	0	0.0206014	-9.47044e-05	-7.38247	-12.6794	G	T	_	processed_pseudogene
AC010598.1	chr4:49710074:C:A:_	4	49710074	0.262967	2622	ENSG00000251374.1	5	82265157	0	0.0272526	-0.000337073	-8.51996	-16.5708	C	A	_	processed_pseudogene
AC010615.2	chr19:22776784:A:C:rs1281511438	19	22776784	0.270786	2622	ENSG00000268119.5	19	21444241	0	0.0615327	-0.0879473	-13.034	-36.9153	A	C	rs1281511438	processed_transcript
AC010616.1	chr12:69338325:T:C:rs4761234	12	69338325	0.491037	2622	ENSG00000268041.2	19	41907705	0	0.026473	-0.266501	-8.39386	-16.1141	T	C	rs4761234	protein_coding
AC010618.1	chr18:74675957:C:G:rs4380127	18	74675957	0.43688	2622	ENSG00000130313.7	19	17511636	0	0.0256363	-1.8935	-8.2566	-15.6242	C	G	rs4380127	protein_coding
AC010620.2	chr19:23111952:T:G:rs201559633	19	23111952	0.27479	2622	ENSG00000269839.1	19	21225098	0	0.0572113	0.000783425	12.5391	-34.3173	T	G	rs201559633	unprocessed_pseudogene
AC010733.2	chr12:69382464:CCT:C:rs56034332	12	69382464	0.474447	2622	ENSG00000267520.2	2	60925909	0	0.0233532	0.914759	7.87115	-14.2883	CCT	C	rs56034332	3prime_overlapping_ncRNA
AC010735.2	chrX:10782171:CAA:C:rs759574930	X	10782171	0.00724638	2622	ENSG00000272622.1	2	226800146	0	0.0210489	0.0273123	7.46394	-12.941	CAA	C	rs759574930	lincRNA
AC011005.1	chr19:4102451:G:A:rs17851657	19	4102451	0.194699	2622	ENSG00000230626.4	7	129126518	0	0.0271645	0.0562682	8.50579	-16.5192	G	A	rs17851657	protein_coding
AC011306.1	chr1:22754894:G:T:rs1346533505	1	22754894	0.0150648	2622	ENSG00000272180.1	2	55952158	0	0.0203236	-0.000168238	-7.3315	-12.5171	G	T	rs1346533505	lincRNA
AC011322.1	chr3:78583055:C:G:rs1362142985	3	78583055	0.211098	2622	ENSG00000286017.1	3	196973709	0	0.103312	0.0700565	17.2778	-62.6153	C	G	rs1362142985	lincRNA
AC011330.1	chr11:26236796:C:T:rs3101361	11	26236796	0.0600686	2622	ENSG00000249839.1	15	43663654	0	0.0210342	0.0383808	7.46127	-12.9324	C	T	rs3101361	unprocessed_pseudogene
AC011369.1	chr3:104434281:A:AAT:rs1205500795	3	104434281	0.00781846	2622	ENSG00000253925.1	5	168085329	0	0.0212092	-0.000125517	-7.49292	-13.0347	A	AAT	rs1205500795	antisense
AC011405.2	chr13:17895518:C:G:rs1378284912	13	17895518	0.154462	2622	ENSG00000285956.1	5	139012329	0	0.0208895	1.61667e-05	7.43501	-12.8478	C	G	rs1378284912	rRNA_pseudogene
AC011462.1	chr6:31342059:C:T:rs3130711	6	31342059	0.314836	2622	ENSG00000105329.9	19	41301587	0	0.0295696	10.7469	8.88535	-17.9292	C	T	rs3130711	protein_coding
AC011472.1	chr19:55350499:A:T:rs74986603	19	55350499	0.00743707	2622	ENSG00000267082.1	19	11203628	0	0.0197925	0.138007	7.23312	-12.2067	A	T	rs74986603	antisense
AC011472.2	chr4:113796862:A:G:rs1400033984	4	113796862	0.0327994	2622	ENSG00000267174.5	19	11300777	0	0.0334435	-4.13602	-9.46839	-20.2047	A	G	rs1400033984	3prime_overlapping_ncRNA
AC011474.1	chr7:60040132:A:T:_	7	60040132	0.0163997	2622	ENSG00000264515.5	19	29287011	0	0.0197142	-0.000324152	-7.21851	-12.161	A	T	_	processed_transcript
AC011476.3	chr1:38428040:G:C:rs1247228999	1	38428040	0.143783	2622	ENSG00000267265.5	19	55006193	0	0.231188	0.487022	27.913	-149.127	G	C	rs1247228999	antisense
AC011484.1	chr12:60230742:CTTTT:C:rs1299496338	12	60230742	0.110221	2622	ENSG00000204850.4	19	46494508	0	0.275115	0.80672	31.3586	-182.135	CTTTT	C	rs1299496338	antisense
AC011529.1	chr12:69338325:T:C:rs4761234	12	69338325	0.491037	2622	ENSG00000065989.16	19	10416773	0	0.0201606	1.01136	7.30142	-12.4218	T	C	rs4761234	protein_coding
AC011816.1	chr12:128085384:T:G:rs190994133	12	128085384	0.0642639	2622	ENSG00000234073.1	3	36880184	0	0.023149	-0.0720506	-7.83584	-14.1688	T	G	rs190994133	processed_pseudogene
AC011840.1	chr17:32046419:T:C:rs78394107	17	32046419	0.10984	2622	ENSG00000231421.7	17	30573471	0	0.0977481	0.00271534	16.7542	-59.1289	T	C	rs78394107	processed_transcript
AC011853.1	chr17:50496891:C:A:_	17	50496891	0.00495805	2622	ENSG00000254051.1	8	68176768	0	0.0219885	-6.20101e-05	-7.63238	-13.4903	C	A	_	processed_pseudogene
AC011893.1	chr12:110805180:G:A:rs1203348021	12	110805180	0.194317	2622	ENSG00000226806.1	2	135820191	0	0.177913	0.12915	23.6799	-111.496	G	A	rs1203348021	antisense
AC011899.2	chr6:144064640:C:T:rs149110519	6	144064640	0.0390923	2622	ENSG00000233038.6	7	157854529	0	0.0294259	0.553358	8.86307	-17.8449	C	T	rs149110519	antisense
AC011994.1	chr13:17895518:C:G:rs1378284912	13	17895518	0.154462	2622	ENSG00000285626.1	2	11561661	0	0.0194975	4.43067e-05	7.17792	-12.0343	C	G	rs1378284912	rRNA_pseudogene
AC012254.3	chr21:43018025:C:A:rs1317585734	21	43018025	0.00533944	2622	ENSG00000267724.1	18	47105946	0	0.0199302	0.0041511	7.25874	-12.2872	C	A	rs1317585734	antisense
AC012254.4	chr21:43280775:G:GT:rs1185703514	21	43280775	0.00400458	2622	ENSG00000267800.1	18	47137018	0	0.0222012	-0.00037208	-7.67003	-13.6146	G	GT	rs1185703514	processed_pseudogene
AC012313.1	chr22:50801236:C:G:rs113976139	22	50801236	0.166095	2622	ENSG00000232098.3	19	58404238	0	0.0456484	0.486187	11.1325	-27.4161	C	G	rs113976139	lincRNA
AC012313.5	chr7:10232:A:G:rs961000524	7	10232	0.206331	2622	ENSG00000268912.1	19	58428632	0	0.033812	0.118398	9.52222	-20.4214	A	G	rs961000524	lincRNA
AC012368.1	chr2:63130741:T:C:rs11125949	2	63130741	0.184973	2622	ENSG00000225889.7	2	64143239	0	0.0302017	-7.79777	-8.98274	-18.3001	T	C	rs11125949	antisense
AC012414.3	chr15:22373028:A:G:rs568087518	15	22373028	0.0495805	2622	ENSG00000259383.1	15	20759311	0	0.153796	0.0411899	21.7005	-95.2388	A	G	rs568087518	lincRNA
AC012441.1	chr16:90082313:G:T:rs34101249	16	90082313	0.145309	2622	ENSG00000227080.2	7	51388430	0	0.0244948	-0.0197724	-8.06596	-14.9561	G	T	rs34101249	processed_pseudogene
AC012441.2	chr16:90082313:G:T:rs34101249	16	90082313	0.145309	2622	ENSG00000228897.1	7	51386363	0	0.0279729	-0.021458	-8.63502	-16.9929	G	T	rs34101249	processed_pseudogene
AC012507.1	chr1:247876149:C:T:rs3811444	1	247876149	0.317506	2622	ENSG00000230385.1	2	230908852	0	0.0481366	0.0412384	11.4468	-28.8952	C	T	rs3811444	antisense
AC012507.4	chr1:247876149:C:T:rs3811444	1	247876149	0.317506	2622	ENSG00000283164.1	2	230924567	0	0.0309571	0.0168344	9.09792	-18.7435	C	T	rs3811444	antisense
AC012572.1	chr20:27427697:A:G:_	20	27427697	0.0156369	2622	ENSG00000265378.1	18	78505165	0	0.0217276	-4.64653e-05	-7.58594	-13.3377	A	G	_	lincRNA
AC012613.2	chr7:97882008:C:T:rs536148214	7	97882008	0.00553013	2622	ENSG00000253406.1	5	149216523	0	0.0210325	-0.000187928	-7.46097	-12.9314	C	T	rs536148214	antisense
AC012617.1	chr9:111762195:T:C:rs1168523371	9	111762195	0.409802	2622	ENSG00000267053.6	19	36304580	0	0.0457023	-0.0705563	-11.1394	-27.4481	T	C	rs1168523371	lincRNA
AC012645.1	chr3:141421524:A:T:rs6763927	3	141421524	0.417811	2622	ENSG00000250616.2	16	30096430	0	0.0250763	-0.782424	-8.16357	-15.2964	A	T	rs6763927	antisense
AC013264.1	chr2:198222472:C:G:rs6746165	2	198222472	0.487414	2622	ENSG00000231621.1	2	197197991	0	0.0471328	-0.113641	-11.3208	-28.2981	C	G	rs6746165	antisense
AC013269.2	chr13:17895518:C:G:rs1378284912	13	17895518	0.154462	2622	ENSG00000225819.1	2	130515997	0	0.0257662	1.79965e-05	8.27803	-15.7002	C	G	rs1378284912	antisense
AC013640.1	chr8:43237971:A:G:rs1244680112	8	43237971	0.197368	2622	ENSG00000261191.1	15	36641186	0	0.0206398	4.2938e-05	7.38951	-12.7019	A	G	rs1244680112	antisense
AC015726.1	chr17:18487809:C:T:rs1682201	17	18487809	0.302822	2622	ENSG00000270091.1	17	19896590	0	0.0209289	-0.106755	-7.44217	-12.8708	C	T	rs1682201	lincRNA
AC015802.6	chr17:75253688:T:C:rs77249133	17	75253688	0.470252	2622	ENSG00000284526.1	17	76563710	0	0.0408871	6.34903	10.5097	-24.5945	T	C	rs77249133	protein_coding
AC015813.4	chr5:49601221:C:T:rs1276062046	5	49601221	0.498856	2622	ENSG00000278642.1	17	57955965	0	0.0219277	-0.000695304	-7.62158	-13.4547	C	T	rs1276062046	lincRNA
AC015813.6	chr17:59350429:T:TG:rs551089078	17	59350429	0.0116323	2622	ENSG00000279207.1	17	58095672	0	0.0257832	0.993926	8.28084	-15.7102	T	TG	rs551089078	TEC
AC015917.1	chr2:109966191:T:C:_	2	109966191	0.498856	2622	ENSG00000263870.1	17	28444063	0	0.0205345	0.00043359	7.37024	-12.6404	T	C	_	unprocessed_pseudogene
AC015922.1	chr3:113747010:G:GCCCC:_	3	113747010	0.00343249	2622	ENSG00000233090.1	17	15792862	0	0.0195218	-0.000250082	-7.18248	-12.0485	G	GCCCC	_	unprocessed_pseudogene
AC016074.2	chr12:31751429:C:T:rs11051559	12	31751429	0.32685	2622	ENSG00000286122.1	8	125648327	0	0.0264119	-0.0946921	-8.38389	-16.0783	C	T	rs11051559	lincRNA
AC016355.1	chr4:68925393:C:T:rs1389657513	4	68925393	0.112891	2622	ENSG00000270964.1	15	67541072	0	0.0669343	0.0759174	13.6333	-40.1778	C	T	rs1389657513	lincRNA
AC016588.2	chr8:205616:G:A:rs112978102	8	205616	0.278032	2622	ENSG00000282393.1	19	248551	0	0.0691615	0.0399911	13.8749	-41.5279	G	A	rs112978102	lincRNA
AC016590.3	chr19:36274937:C:G:rs879467822	19	36274937	0.111365	2622	ENSG00000276846.1	19	37314868	0	0.0231187	0.0223869	7.83059	-14.1511	C	G	rs879467822	antisense
AC016598.1	chr12:35698364:T:C:rs1301841973	12	35698364	0.129672	2622	ENSG00000249429.1	5	143489855	0	0.021205	-0.000134764	-7.49215	-13.0322	T	C	rs1301841973	lincRNA
AC016734.1	chr5:177117298:C:G:rs7707346	5	177117298	0.177155	2622	ENSG00000228305.2	2	63622178	0	0.053976	-0.100708	-12.1586	-32.3791	C	G	rs7707346	processed_pseudogene
AC017000.1	chr7:158878437:C:A:_	7	158878437	0.00781846	2622	ENSG00000283991.1	7	4130181	0	0.0196709	-3.6305e-05	-7.21041	-12.1357	C	A	_	antisense
AC017074.1	chr22:50764485:T:C:rs80326332	22	50764485	0.242944	2622	ENSG00000227359.1	2	113677702	0	0.0346977	-0.0376331	-9.65056	-20.9426	T	C	rs80326332	lincRNA
AC017116.1	chr7:102527778:A:G:rs758555168	7	102527778	0.0566362	2622	ENSG00000239775.1	7	44064908	0	0.0258901	1.78214	8.29845	-15.7728	A	G	rs758555168	sense_overlapping
AC018362.1	chr4:71685084:T:A:rs984314010	4	71685084	0.043669	2622	ENSG00000261684.2	15	42497394	0	0.0387923	-0.277413	-10.2258	-23.3566	T	A	rs984314010	antisense
AC018475.1	chr3:51572641:C:CT:rs1349310263	3	51572641	0.00476735	2622	ENSG00000241556.1	12	95467397	0	0.0400954	0.444078	10.4032	-24.1264	C	CT	rs1349310263	processed_pseudogene
AC018521.5	chr17:38276800:AACACACAC:A:rs1357861148	17	38276800	0.0827613	2622	ENSG00000264920.1	17	47891255	0	0.0299978	0.15309	8.95142	-18.1804	AACACACAC	A	rs1357861148	processed_transcript
AC018616.1	chr22:11213265:G:T:rs1215117203	22	11213265	0.312166	2622	ENSG00000253859.2	8	81439436	0	0.0322488	5.00278e-05	9.29199	-19.5023	G	T	rs1215117203	antisense
AC018638.2	chr14:22637114:A:G:rs1314618899	14	22637114	0.144355	2622	ENSG00000230715.3	7	128652841	0	0.105446	1.34964	17.4761	-63.9582	A	G	rs1314618899	processed_pseudogene
AC018638.4	chr14:22637114:A:G:rs1314618899	14	22637114	0.144355	2622	ENSG00000243302.3	7	128651185	0	0.102302	2.56947	17.1834	-61.9808	A	G	rs1314618899	processed_pseudogene
AC018638.5	chr14:22637114:A:G:rs1314618899	14	22637114	0.144355	2622	ENSG00000243679.1	7	128653969	0	0.1131	3.34323	18.1773	-68.8001	A	G	rs1314618899	processed_pseudogene
AC018638.7	chr14:22637114:A:G:rs1314618899	14	22637114	0.144355	2622	ENSG00000271553.1	7	128667043	0	0.0339032	-0.181518	-9.53551	-20.4751	A	G	rs1314618899	lincRNA
AC018645.2	chr5:8089309:G:A:rs1472055235	5	8089309	0.109268	2622	ENSG00000273014.1	7	32758882	0	0.100031	0.0484883	16.9702	-60.5568	G	A	rs1472055235	lincRNA
AC018695.2	chr11:78545524:C:CT:rs1273142978	11	78545524	0.00419527	2622	ENSG00000269898.1	16	85743287	0	0.0211306	-0.00014139	-7.47872	-12.9887	C	CT	rs1273142978	antisense
AC018738.1	chr19:8322323:G:A:rs1057232	19	8322323	0.441838	2622	ENSG00000237039.1	2	231256097	0	0.209958	-0.0615006	-26.2407	-133.834	G	A	rs1057232	processed_pseudogene
AC018797.3	chr11:9342254:G:T:_	11	9342254	0.00476735	2622	ENSG00000286242.1	4	102814252	0	0.022259	-0.000248586	-7.68024	-13.6484	G	T	_	antisense
AC018804.1	chr2:131472147:T:C:rs3101998	2	131472147	0.215866	2622	ENSG00000227632.2	2	130202312	0	0.557414	0.120774	57.1246	-458.026	T	C	rs3101998	unprocessed_pseudogene
AC019070.1	chr12:103210690:G:T:rs1295323156	12	103210690	0.0165904	2622	ENSG00000224007.1	2	148295656	0	0.0205485	-5.69427e-05	-7.3728	-12.6485	G	T	rs1295323156	processed_pseudogene
AC019117.1	chr6:144237563:TTATATA:T:rs1370930077	6	144237563	0.00572082	2622	ENSG00000236039.2	7	17405479	0	0.0203238	0.0337891	7.33154	-12.5172	TTATATA	T	rs1370930077	lincRNA
AC019130.1	chr3:140115391:A:T:rs1268036943	3	140115391	0.00362319	2622	ENSG00000227033.1	2	231978488	0	0.0222401	-5.53628e-05	-7.67689	-13.6373	A	T	rs1268036943	antisense
AC019211.1	chr13:16252644:C:A:rs1174892399	13	16252644	0.134249	2622	ENSG00000239498.1	2	220105656	0	0.0203955	-2.00435e-05	-7.34473	-12.5591	C	A	rs1174892399	lincRNA
AC019257.1	chr22:24605199:A:T:rs1336307013	22	24605199	0.0764683	2622	ENSG00000253764.2	8	1971181	0	0.042786	-0.0942686	-10.7617	-25.7185	A	T	rs1336307013	lincRNA
AC019294.2	chr15:77887912:G:A:rs56969592	15	77887912	0.295957	2622	ENSG00000260288.3	15	75737820	0	0.0282092	-0.0358369	-8.67247	-17.1314	G	A	rs56969592	processed_transcript
AC019322.2	chr19:38962104:G:T:_	19	38962104	0.0122044	2622	ENSG00000271333.1	15	30420283	0	0.020206	-0.000495394	-7.30982	-12.4484	G	T	_	unprocessed_pseudogene
AC020658.4	chr4:82664999:CTATA:C:rs1292044575	4	82664999	0.00553013	2622	ENSG00000273786.1	15	40226386	0	0.020123	0.000674408	7.29448	-12.3999	CTATA	C	rs1292044575	sense_intronic
AC020765.5	chr18:11617587:C:G:rs62097742	18	11617587	0.0907704	2622	ENSG00000285020.1	16	28612131	0	0.0233449	-0.0102014	-7.86972	-14.2834	C	G	rs62097742	unprocessed_pseudogene
AC020891.4	chrX:7509023:CT:C:rs1398144282	X	7509023	0.00400458	2622	ENSG00000270378.1	15	51351100	0	0.0200203	-0.00121497	-7.27546	-12.3398	CT	C	rs1398144282	processed_pseudogene
AC020899.1	chr19:49491483:C:A:rs150697570	19	49491483	0.011823	2622	ENSG00000242858.1	5	83746388	0	0.020208	0.0423254	7.31019	-12.4495	C	A	rs150697570	processed_pseudogene
AC020909.2	chr9:72570876:A:G:_	9	72570876	0.143211	2622	ENSG00000268518.1	19	50486810	0	0.0390899	0.126679	10.2666	-23.5324	A	G	_	lincRNA
AC020978.7	chr16:67199363:A:C:rs12923138	16	67199363	0.41209	2622	ENSG00000263276.1	16	68224713	0	0.037367	-1.70532	-10.0288	-22.5155	A	C	rs12923138	sense_overlapping
AC021028.1	chr10:79522324:C:A:rs76533724	10	79522324	0.241228	2622	ENSG00000226659.1	10	80529597	0	0.046377	-0.141493	-11.2253	-27.8489	C	A	rs76533724	antisense
AC021054.1	chr12:30196541:G:A:rs184823694	12	30196541	0.00495805	2622	ENSG00000177406.4	12	630891	0	0.0227837	4.62659	7.77231	-13.9552	G	A	rs184823694	antisense
AC021087.1	chr5:1633194:A:C:rs34188893	5	1633194	0.254958	2622	ENSG00000248925.1	5	269858	0	0.0207938	0.0258167	7.4176	-12.7919	A	C	rs34188893	antisense
AC021491.1	chr2:95935743:A:G:rs5008282	2	95935743	0.499809	2622	ENSG00000249451.1	17	50503412	0	0.0223714	0.00164138	7.70004	-13.7141	A	G	rs5008282	lincRNA
AC021739.2	chr9:106816149:A:G:rs142035295	9	106816149	0.0106789	2622	ENSG00000259407.1	15	85744109	0	0.0226477	0.154632	7.74854	-13.8757	A	G	rs142035295	antisense
AC022001.1	chr8:6486321:G:A:rs148568957	8	6486321	0.00514874	2622	ENSG00000270531.1	3	11529488	0	0.0209041	-0.000199152	-7.43768	-12.8564	G	A	rs148568957	processed_pseudogene
AC022007.1	chr3:11871288:C:T:rs113897327	3	11871288	0.135965	2622	ENSG00000206567.9	3	10006418	0	0.0553675	-0.105104	-12.3234	-33.212	C	T	rs113897327	lincRNA
AC022167.2	chr1:4023972:G:A:rs75862555	1	4023972	0.0064836	2622	ENSG00000260276.2	16	8848105	0	0.0204049	5.64451	7.34645	-12.5646	G	A	rs75862555	antisense
AC022201.2	chr2:21446088:C:A:rs11678382	2	21446088	0.0102975	2622	ENSG00000233849.1	2	70301451	0	0.0195273	0.00678775	7.18352	-12.0517	C	A	rs11678382	antisense
AC022239.1	chr8:10397892:A:G:rs11777976	8	10397892	0.498093	2622	ENSG00000269954.2	8	11552488	0	0.0214016	0.0293971	7.52757	-13.1472	A	G	rs11777976	antisense
AC022254.1	chr10:41446991:G:T:rs1247499151	10	41446991	0.239321	2622	ENSG00000261702.2	15	67974391	0	0.0238026	-6.64097e-06	-7.94836	-14.5511	G	T	rs1247499151	processed_pseudogene
AC022400.8	chr10:72455145:T:C:rs377679714	10	72455145	0.0101068	2622	ENSG00000279088.1	10	73742995	0	0.0473179	2.04989	11.3442	-28.4081	T	C	rs377679714	TEC
AC022616.7	chr2:92260515:C:A:rs1477076080	2	92260515	0.139779	2622	ENSG00000255166.1	8	43247191	0	0.0334857	-4.34635e-06	-9.47457	-20.2295	C	A	rs1477076080	processed_pseudogene
AC022784.1	chr8:11132861:GA:G:rs796164701	8	11132861	0.48894	2622	ENSG00000248538.7	8	9151695	0	0.0641597	-0.0804187	-13.328	-38.4998	GA	G	rs796164701	lincRNA
AC022915.3	chr8:1873482:C:T:rs1237929898	8	1873482	0.00610221	2622	ENSG00000253892.1	8	48657260	0	0.0231408	-6.86396e-05	-7.83442	-14.164	C	T	rs1237929898	lincRNA
AC022916.1	chr12:69338325:T:C:rs4761234	12	69338325	0.491037	2622	ENSG00000266947.1	17	35231450	0	0.0455351	-0.36625	-11.118	-27.3488	T	C	rs4761234	antisense
AC022960.1	chr2:92260515:C:A:rs1477076080	2	92260515	0.139779	2622	ENSG00000263924.1	18	31844388	0	0.0241259	-3.01234e-05	-8.00347	-14.7402	C	A	rs1477076080	antisense
AC023024.2	chr3:56815721:T:C:rs1354034	3	56815721	0.420671	2622	ENSG00000279970.1	15	101299656	0	0.0236343	0.0286643	7.91952	-14.4527	T	C	rs1354034	TEC
AC023034.2	chr15:82959114:C:T:rs182562867	15	82959114	0.00514874	2622	ENSG00000259610.1	15	81633887	0	0.0215805	0.00172398	7.55966	-13.2517	C	T	rs182562867	lincRNA
AC023051.1	chr3:140115391:A:T:rs1268036943	3	140115391	0.00362319	2622	ENSG00000234428.2	12	26623369	0	0.0228997	-0.000299154	-7.79254	-14.023	A	T	rs1268036943	antisense
AC023141.8	chr11:60328029:C:A:rs1436452049	11	60328029	0.00400458	2622	ENSG00000232161.1	7	57770966	0	0.0199024	-5.87822e-05	-7.25358	-12.2709	C	A	rs1436452049	unprocessed_pseudogene
AC023157.1	chr11:306920:T:A:rs7115703	11	306920	0.456712	2622	ENSG00000223722.3	12	31754720	0	0.397464	0.629521	41.3419	-285.676	T	A	rs7115703	processed_pseudogene
AC023449.1	chr13:17895518:C:G:rs1378284912	13	17895518	0.154462	2622	ENSG00000223628.2	15	25580969	0	0.0248574	1.84259e-05	8.12695	-15.1683	C	G	rs1378284912	processed_pseudogene
AC023511.1	chr20:27427697:A:G:_	20	27427697	0.0156369	2622	ENSG00000257262.1	12	30200983	0	0.025115	-8.33561e-05	-8.17003	-15.3191	A	G	_	lincRNA
AC023790.2	chr19:37650857:C:A:rs2016598	19	37650857	0.410183	2622	ENSG00000255621.1	12	13000451	0	0.0248482	0.0151042	8.1254	-15.1629	C	A	rs2016598	lincRNA
AC023824.1	chr13:17764883:T:C:rs1227824935	13	17764883	0.131198	2622	ENSG00000260073.2	16	35192687	0	0.0312561	-7.76737e-05	-9.14316	-18.9191	T	C	rs1227824935	lincRNA
AC023886.2	chr1:226070308:C:T:rs6678547	1	226070308	0.271548	2622	ENSG00000250966.2	4	112564988	0	0.0485227	0.0878842	11.4949	-29.1249	C	T	rs6678547	processed_pseudogene
AC024293.1	chr6:31265133:G:C:rs2524105	6	31265133	0.389016	2622	ENSG00000244313.3	11	46428653	0	0.0262695	-0.143826	-8.36066	-15.995	G	C	rs2524105	processed_pseudogene
AC024341.1	chr2:115317830:T:C:rs189151010	2	115317830	0.0064836	2622	ENSG00000255086.1	11	26045987	0	0.0198047	-5.03864e-05	-7.23538	-12.2138	T	C	rs189151010	processed_pseudogene
AC024475.3	chr3:140115391:A:T:rs1268036943	3	140115391	0.00362319	2622	ENSG00000255269.2	11	46213824	0	0.0224131	-0.000685156	-7.70739	-13.7385	A	T	rs1268036943	lincRNA
AC024560.1	chr3:196004870:G:A:rs9851562	3	196004870	0.097254	2622	ENSG00000236833.1	3	197660565	0	0.257032	0.0564045	29.9393	-168.315	G	A	rs9851562	lincRNA
AC024940.2	chr12:9502064:G:C:rs61913582	12	9502064	0.303204	2622	ENSG00000177359.20	12	31111652	0	0.311618	0.536323	34.2476	-211.1	G	C	rs61913582	transcribed_unprocessed_pseudogene
AC024941.1	chr5:31379486:A:G:rs10059167	5	31379486	0.00533944	2622	ENSG00000278011.1	12	88601862	0	0.019573	-9.25292e-05	-7.19209	-12.0784	A	G	rs10059167	lincRNA
AC025176.1	chr1:159750327:C:T:rs180688084	1	159750327	0.00610221	2622	ENSG00000250081.1	5	65486444	0	0.0203195	0.175513	7.33074	-12.5147	C	T	rs180688084	lincRNA
AC025219.1	chr15:82959114:C:T:rs182562867	15	82959114	0.00514874	2622	ENSG00000259445.1	15	81953303	0	0.0276367	0.00905615	8.58149	-16.7959	C	T	rs182562867	lincRNA
AC025437.4	chrX:32560195:A:AAT:rs748181557	X	32560195	0.0154462	2622	ENSG00000253673.1	5	158175396	0	0.0219633	-5.31892e-05	-7.62791	-13.4755	A	AAT	rs748181557	lincRNA
AC025449.2	chr5:47238057:G:C:rs1490131310	5	47238057	0.00419527	2622	ENSG00000286193.1	5	37249026	0	0.0248423	0.0918729	8.12442	-15.1594	G	C	rs1490131310	antisense
AC025518.1	chr12:56042145:C:G:rs1131017	12	56042145	0.390732	2622	ENSG00000244604.1	17	8561230	0	0.217286	-0.0324244	-26.8193	-139.066	C	G	rs1131017	processed_pseudogene
AC025627.3	chr11:95337500:C:CACACACACACAA:rs1188280512	11	95337500	0.00533944	2622	ENSG00000266179.2	17	19600860	0	0.0226395	-0.000173188	-7.74712	-13.8709	C	CACACACACACAA	rs1188280512	processed_pseudogene
AC025678.3	chr15:30150449:A:G:rs866994155	15	30150449	0.119947	2622	ENSG00000279092.1	15	34415450	0	0.0922551	0.151628	16.2273	-55.7065	A	G	rs866994155	TEC
AC025682.1	chr6:31262189:T:C:rs2245731	6	31262189	0.388825	2622	ENSG00000263766.5	17	47603860	0	0.0250972	0.109789	8.16706	-15.3086	T	C	rs2245731	antisense
AC025754.1	chr3:140115391:A:T:rs1268036943	3	140115391	0.00362319	2622	ENSG00000250234.1	5	34656412	0	0.0195021	-0.000138458	-7.1788	-12.037	A	T	rs1268036943	antisense
AC025811.1	chr3:140115391:A:T:rs1268036943	3	140115391	0.00362319	2622	ENSG00000270947.1	19	22455988	0	0.0196013	-4.88549e-05	-7.19738	-12.0949	A	T	rs1268036943	lincRNA
AC025884.1	chr15:20033242:A:T:rs540418531	15	20033242	0.29939	2622	ENSG00000258732.1	15	22278971	0	0.130409	0.134127	19.712	-79.8986	A	T	rs540418531	unprocessed_pseudogene
AC025884.3	chr14:19833057:A:C:rs80010673	14	19833057	0.264874	2622	ENSG00000271507.1	15	22202392	0	0.0207785	0.00181234	7.41482	-12.783	A	C	rs80010673	unprocessed_pseudogene
AC026150.1	chr15:32629318:T:C:rs28609716	15	32629318	0.234744	2622	ENSG00000260693.1	15	30540093	0	0.019713	0.00760099	7.21828	-12.1603	T	C	rs28609716	lincRNA
AC026150.2	chr15:32523615:G:A:rs62003030	15	32523615	0.229024	2622	ENSG00000260784.1	15	30516079	0	0.0897796	0.0169298	15.9863	-54.1706	G	A	rs62003030	unprocessed_pseudogene
AC026367.3	chr12:69153964:T:C:rs61926894	12	69153964	0.136728	2622	ENSG00000275759.1	12	118428281	0	0.106855	-0.204693	-17.6063	-64.8464	T	C	rs61926894	lincRNA
AC026412.1	chr5:262299:C:T:rs758432021	5	262299	0.149695	2622	ENSG00000188002.10	5	1598920	0	0.0614595	-0.385827	-13.0257	-36.8712	C	T	rs758432021	transcribed_unprocessed_pseudogene
AC026464.2	chr16:68089046:C:T:rs59909969	16	68089046	0.00343249	2622	ENSG00000260108.1	16	69463844	0	0.0207042	0.86895	7.40127	-12.7395	C	T	rs59909969	3prime_overlapping_ncRNA
AC026470.1	chr7:50342615:A:G:rs946588154	7	50342615	0.143974	2622	ENSG00000102921.8	16	48538726	0	0.0359567	-4.35835	-9.8305	-21.6841	A	G	rs946588154	protein_coding
AC026725.1	chr13:17895518:C:G:rs1378284912	13	17895518	0.154462	2622	ENSG00000249713.1	5	76606608	0	0.0307188	7.70295e-05	9.06172	-18.6036	C	G	rs1378284912	antisense
AC026740.1	chr6:144927024:G:A:rs1308147875	6	144927024	0.149504	2622	ENSG00000271781.1	5	675826	0	0.0283186	-0.0623792	-8.68975	-17.1955	G	A	rs1308147875	antisense
AC026740.3	chr9:94544410:G:T:rs796168307	9	94544410	0.20042	2622	ENSG00000286094.1	5	716808	0	0.0499554	0.0544942	11.6722	-29.9784	G	T	rs796168307	protein_coding
AC026785.1	chr12:124482251:T:A:_	12	124482251	0.0812357	2622	ENSG00000185296.8	5	17306381	0	0.0194395	-0.000220909	-7.16702	-12.0004	T	A	_	processed_pseudogene
AC027020.2	chrX:3605562:C:G:rs28726118	X	3605562	0.0228833	2622	ENSG00000270127.2	15	100547765	0	0.0362324	4.58753	9.86952	-21.8465	C	G	rs28726118	lincRNA
AC027309.3	chr15:30279750:C:A:_	15	30279750	0.498856	2622	ENSG00000280318.1	5	172609094	0	0.0215243	-0.00090502	-7.54958	-13.2189	C	A	_	TEC
AC027338.1	chr8:69970048:T:C:rs534160539	8	69970048	0.171053	2622	ENSG00000249664.1	5	83012285	0	0.0714154	0.0218162	14.1162	-42.8973	T	C	rs534160539	lincRNA
AC027369.5	chr9:40560390:T:A:rs1399545200	9	40560390	0.222159	2622	ENSG00000255527.1	11	48907103	0	0.0303567	-2.8234e-05	-9.00648	-18.3911	T	A	rs1399545200	unprocessed_pseudogene
AC027559.1	chr15:99807103:G:A:rs775073687	15	99807103	0.212433	2622	ENSG00000259658.5	15	101732201	0	0.0455274	0.0908061	11.117	-27.3443	G	A	rs775073687	transcribed_unprocessed_pseudogene
AC027644.3	chr7:65702720:C:T:rs199886054	7	65702720	0.032418	2622	ENSG00000272831.1	7	66739829	0	0.266047	1.08655	30.6464	-175.163	C	T	rs199886054	antisense
AC037471.1	chr8:45944261:G:T:rs377208804	8	45944261	0.00438596	2622	ENSG00000259025.1	15	21053004	0	0.0202401	-0.000110526	-7.31612	-12.4683	G	T	rs377208804	processed_pseudogene
AC044860.1	chr15:82429818:T:C:rs1406575759	15	82429818	0.423341	2622	ENSG00000229212.8	15	85180200	0	0.0332766	0.0140072	9.44391	-20.1065	T	C	rs1406575759	transcribed_unprocessed_pseudogene
AC046185.3	chr12:69340861:A:C:rs2168029	12	69340861	0.472921	2622	ENSG00000279369.1	17	63700847	0	0.0204605	-0.925494	-7.35667	-12.5971	A	C	rs2168029	TEC
AC048382.5	chr15:82450096:C:T:rs1485369940	15	82450096	0.208238	2622	ENSG00000275120.2	15	84597809	0	0.0451626	-0.171206	-11.0703	-27.1277	C	T	rs1485369940	antisense
AC048382.6	chr15:82449736:T:G:rs1232276211	15	82449736	0.203089	2622	ENSG00000276278.1	15	84622015	0	0.0579565	0.32574	12.6255	-34.7646	T	G	rs1232276211	antisense
AC055876.5	chr4:49710893:C:A:rs1165930682	4	49710893	0.319985	2622	ENSG00000271616.1	15	28830619	0	0.0208055	-6.04545e-06	-7.41974	-12.7988	C	A	rs1165930682	processed_pseudogene
AC060814.5	chr15:22374075:A:G:rs185858588	15	22374075	0.0608314	2622	ENSG00000280881.1	15	21328380	0	0.0238014	0.000278722	7.94815	-14.5504	A	G	rs185858588	lincRNA
AC060834.1	chr19:17008001:T:C:rs12985292	19	17008001	0.139779	2622	ENSG00000197320.5	7	9726241	0	0.0239361	0.00441601	7.97115	-14.6292	T	C	rs12985292	processed_pseudogene
AC062037.1	chr10:40920381:C:G:rs1192410000	10	40920381	0.0652174	2622	ENSG00000271014.1	2	85360798	0	0.022229	-3.17419e-05	-7.67494	-13.6308	C	G	rs1192410000	processed_pseudogene
AC063950.1	chr17:78625521:T:G:rs1229764715	17	78625521	0.304539	2622	ENSG00000258230.2	12	101773114	0	0.0352664	0.0303013	9.73219	-21.2775	T	G	rs1229764715	transcribed_processed_pseudogene
AC063952.2	chr19:49854876:T:G:rs75478119	19	49854876	0.352403	2622	ENSG00000240882.1	3	120306726	0	0.0206108	0.00144222	7.3842	-12.6849	T	G	rs75478119	processed_pseudogene
AC063955.1	chr12:125911866:G:T:rs879639613	12	125911866	0.0101068	2622	ENSG00000244249.1	3	159386756	0	0.0209792	-0.000168549	-7.45129	-12.9002	G	T	rs879639613	processed_pseudogene
AC064836.3	chr2:163663779:G:T:rs796269736	2	163663779	0.0699847	2622	ENSG00000273456.1	2	202374932	0	0.0358106	0.0930882	9.80975	-21.598	G	T	rs796269736	lincRNA
AC066612.1	chr14:105190416:CA:C:rs1250714210	14	105190416	0.00419527	2622	ENSG00000259235.1	15	48189037	0	0.0195444	0.564872	7.18673	-12.0617	CA	C	rs1250714210	lincRNA
AC066615.1	chr7:2534690:C:T:rs372490568	7	2534690	0.116895	2622	ENSG00000284540.1	15	47133495	0	0.321686	0.0223059	35.0537	-219.355	C	T	rs372490568	TEC
AC067805.1	chr13:17895558:G:T:rs1416122251	13	17895558	0.241037	2622	ENSG00000259350.2	15	88952683	0	0.0262141	-7.41105e-05	-8.35159	-15.9625	G	T	rs1416122251	processed_pseudogene
AC067838.1	chr10:16855082:C:G:rs1304438961	10	16855082	0.205187	2622	ENSG00000272338.2	8	33360839	0	0.0795883	-0.154769	-14.9681	-47.8885	C	G	rs1304438961	lincRNA
AC067852.2	chr17:54576300:TAGAG:T:rs1214092100	17	54576300	0.00476735	2622	ENSG00000266962.2	17	42552436	0	0.0235297	-2.56311	-7.90155	-14.3915	TAGAG	T	rs1214092100	antisense
AC068050.1	chr1:155602784:T:C:rs537115525	1	155602784	0.0444317	2622	ENSG00000213557.4	9	108040213	0	0.0360637	0.163382	9.84566	-21.7471	T	C	rs537115525	processed_pseudogene
AC068152.1	chr17:45530673:T:A:rs200246342	17	45530673	0.319985	2622	ENSG00000262879.5	17	46984045	0	0.109457	-0.313212	-17.8454	-66.4903	T	A	rs200246342	processed_transcript
AC068397.1	chr21:44535896:C:CA:rs1399449996	21	44535896	0.00495805	2622	ENSG00000259528.1	15	73255334	0	0.0223156	-6.30013e-05	-7.69021	-13.6815	C	CA	rs1399449996	antisense
AC068446.2	chr15:22373028:A:G:rs568087518	15	22373028	0.0495805	2622	ENSG00000247765.2	15	21298233	0	0.0806905	0.00881465	15.0804	-48.5648	A	G	rs568087518	lincRNA
AC068491.4	chr2:87627876:AG:A:rs370020033	2	87627876	0.106407	2622	ENSG00000279191.1	2	111321433	0	0.0764855	-0.140987	-14.6488	-45.9888	AG	A	rs370020033	TEC
AC068522.1	chr12:56042145:C:G:rs1131017	12	56042145	0.390732	2622	ENSG00000242970.2	8	58588420	0	0.322553	-0.11238	-35.1234	-220.071	C	G	rs1131017	processed_pseudogene
AC068533.1	chr8:41512221:G:A:rs28706442	8	41512221	0.135393	2622	ENSG00000205596.4	7	66070904	0	0.0213239	0.0008912	7.51359	-13.1017	G	A	rs28706442	processed_pseudogene
AC068587.4	chr8:8045128:C:CA:rs746588023	8	8045128	0.21415	2622	ENSG00000283674.2	8	12467693	0	0.0300338	0.0239379	8.95695	-18.2015	C	CA	rs746588023	processed_transcript
AC068722.2	chr1:46240990:G:A:rs868166462	1	46240990	0.331426	2622	ENSG00000273972.1	15	45702640	0	0.0307692	-0.0923088	-9.0694	-18.6332	G	A	rs868166462	lincRNA
AC068831.1	chr22:46685071:T:G:rs801722	22	46685071	0.365751	2622	ENSG00000258384.1	15	90952239	0	0.109198	0.0176226	17.8218	-66.3268	T	G	rs801722	antisense
AC068880.3	chr9:38514109:C:CAA:rs561916152	9	38514109	0.00553013	2622	ENSG00000254201.1	8	19246350	0	0.0199764	-4.31681e-05	-7.26731	-12.3142	C	CAA	rs561916152	lincRNA
AC069061.2	chr1:206924433:T:C:rs62648279	1	206924433	0.499619	2622	ENSG00000264734.1	17	26989189	0	0.0221429	-0.00226012	-7.65972	-13.5805	T	C	rs62648279	lincRNA
AC069113.3	chr21:20141194:G:T:rs1335671424	21	20141194	0.00839054	2622	ENSG00000253615.1	8	27903566	0	0.0197399	-5.29228e-05	-7.2233	-12.176	G	T	rs1335671424	unprocessed_pseudogene
AC069185.1	chr8:8520953:GC:G:rs11324581	8	8520953	0.489321	2622	ENSG00000255046.1	8	11797928	0	0.0194486	-0.0265453	-7.16873	-12.0057	GC	G	rs11324581	lincRNA
AC069307.1	chr6:56267682:A:T:rs1209819458	6	56267682	0.16209	2622	ENSG00000269949.1	4	56960927	0	0.057076	-0.0583779	-12.5234	-34.2361	A	T	rs1209819458	lincRNA
AC073065.1	chrX:8597689:C:A:_	X	8597689	0.00476735	2622	ENSG00000229172.1	2	227801840	0	0.0242192	-0.000187547	-8.01931	-14.7948	C	A	_	processed_pseudogene
AC073072.2	chr12:56042145:C:G:rs1131017	12	56042145	0.390732	2622	ENSG00000234513.1	7	22773646	0	0.168866	-0.0157986	-22.944	-105.343	C	G	rs1131017	processed_pseudogene
AC073111.5	chr12:69340861:A:C:rs2168029	12	69340861	0.472921	2622	ENSG00000284691.1	7	150400702	0	0.0324145	-1.55666	-9.31663	-19.5997	A	C	rs2168029	protein_coding
AC073210.1	chr20:2823107:T:C:rs371649489	20	2823107	0.240084	2622	ENSG00000227113.2	7	65075023	0	0.0769198	0.0108823	14.6938	-46.2544	T	C	rs371649489	unprocessed_pseudogene
AC073264.3	chr7:144683586:T:C:rs187935225	7	144683586	0.00591152	2622	ENSG00000283537.2	7	143620943	0	0.029381	0.428525	8.8561	-17.8185	T	C	rs187935225	transcribed_unprocessed_pseudogene
AC073488.2	chr9:82070289:C:T:rs78697666	9	82070289	0.0129672	2622	ENSG00000281941.1	X	9412772	0	0.0214367	-0.000196128	-7.53387	-13.1677	C	T	rs78697666	processed_pseudogene
AC073548.1	chr6:31261530:C:T:rs9264396	6	31261530	0.392639	2622	ENSG00000279861.1	19	47487638	0	0.0564288	4.21503	12.4479	-33.848	C	T	rs9264396	TEC
AC073861.1	chr6:33272092:C:T:rs17215231	6	33272092	0.0867658	2622	ENSG00000242299.1	3	101576489	0	0.0511073	-0.480837	-11.8132	-30.6653	C	T	rs17215231	processed_pseudogene
AC073869.1	chr2:130166927:C:T:rs10196643	2	130166927	0.167811	2622	ENSG00000152117.17	2	131492813	0	0.241574	-3.91647	-28.7278	-156.761	C	T	rs10196643	transcribed_processed_pseudogene
AC073869.3	chr2:130208221:T:C:rs114004563	2	130208221	0.0379481	2622	ENSG00000273073.1	2	131461821	0	0.117727	0.0733898	18.5939	-71.7459	T	C	rs114004563	lincRNA
AC073869.5	chr12:37069591:A:C:rs1420527931	12	37069591	0.144165	2622	ENSG00000283303.1	2	131363364	0	0.0241387	-1.96106e-05	-8.00565	-14.7478	A	C	rs1420527931	antisense
AC074183.1	chr9:136727572:G:A:rs945381	9	136727572	0.22254	2622	ENSG00000232019.1	7	84939349	0	0.0198314	0.00790144	7.24035	-12.2294	G	A	rs945381	lincRNA
AC074257.1	chr5:135403081:C:G:rs994585644	5	135403081	0.00362319	2622	ENSG00000227562.1	7	151950386	0	0.019548	-8.32896e-05	-7.1874	-12.0638	C	G	rs994585644	antisense
AC078845.1	chr15:93774604:G:C:rs147109072	15	93774604	0.00457666	2622	ENSG00000232053.6	7	136092925	0	0.0207129	0.0769009	7.40285	-12.7446	G	C	rs147109072	lincRNA
AC078923.1	chr9:82070289:C:T:rs78697666	9	82070289	0.0129672	2622	ENSG00000258077.2	12	75563202	0	0.0207955	-0.000377541	-7.41791	-12.7929	C	T	rs78697666	lincRNA
AC079140.2	chr12:69360409:G:A:rs11177615	12	69360409	0.471396	2622	ENSG00000250321.1	4	342821	0	0.0201955	-0.0247001	-7.30787	-12.4422	G	A	rs11177615	processed_pseudogene
AC079174.2	chr6:144064640:C:T:rs149110519	6	144064640	0.0390923	2622	ENSG00000277715.1	12	106250759	0	0.0313249	0.374037	9.15355	-18.9595	C	T	rs149110519	antisense
AC079177.1	chr9:109232311:A:AT:rs112471613	9	109232311	0.00305111	2622	ENSG00000285900.1	X	31411033	0	0.0201364	-5.94116e-05	-7.29696	-12.4077	A	AT	rs112471613	antisense
AC079200.1	chr1:125137936:T:C:rs1306528725	1	125137936	0.499428	2622	ENSG00000285606.1	8	10275499	0	0.0262948	0.000215482	8.36479	-16.0098	T	C	rs1306528725	antisense
AC079226.1	chr20:48690480:A:C:_	20	48690480	0.00400458	2622	ENSG00000248694.1	4	182772565	0	0.020904	-4.77666e-05	-7.43765	-12.8563	A	C	_	antisense
AC079325.1	chr1:238488502:GGA:G:rs746614203	1	238488502	0.00705568	2622	ENSG00000236770.1	17	74549399	0	0.0201666	0.0408818	7.30255	-12.4254	GGA	G	rs746614203	unprocessed_pseudogene
AC079466.1	chr18:51131187:T:C:rs778299328	18	51131187	0.0408085	2622	ENSG00000266976.2	19	28606688	0	0.063634	0.0152954	13.2695	-38.1825	T	C	rs778299328	lincRNA
AC079584.1	chr16:3047566:T:A:_	16	3047566	0.00476735	2622	ENSG00000236356.1	2	143799467	0	0.0197256	-0.000132918	-7.22062	-12.1676	T	A	_	lincRNA
AC079630.1	chr6:31265133:G:C:rs2524105	6	31265133	0.389016	2622	ENSG00000225342.2	12	40186009	0	0.0298273	0.40584	8.92517	-18.0804	G	C	rs2524105	antisense
AC079781.4	chr12:8396905:T:C:rs9668701	12	8396905	0.443936	2622	ENSG00000284627.1	7	97928082	0	0.0198417	0.0582496	7.24228	-12.2355	T	C	rs9668701	transcribed_unprocessed_pseudogene
AC079922.1	chr8:56073255:T:C:rs1050403	8	56073255	0.242182	2622	ENSG00000231747.1	2	112621809	0	0.0704288	-0.0627341	-14.0109	-42.2975	T	C	rs1050403	processed_pseudogene
AC079942.1	chr15:44387183:G:T:_	15	44387183	0.00533944	2622	ENSG00000249725.1	3	133015004	0	0.0232241	-2.92888e-05	-7.84885	-14.2128	G	T	_	lincRNA
AC079953.1	chr20:48690480:A:C:_	20	48690480	0.00400458	2622	ENSG00000241744.1	12	101228141	0	0.0214304	-6.93206e-05	-7.53273	-13.164	A	C	_	processed_pseudogene
AC080037.1	chr4:131756868:G:A:_	4	131756868	0.00381388	2622	ENSG00000263893.2	17	72642731	0	0.0194852	-0.000653552	-7.17561	-12.0271	G	A	_	lincRNA
AC083862.2	chr6:31261530:C:T:rs9264396	6	31261530	0.392639	2622	ENSG00000272941.1	7	135168403	0	0.0430852	1.24555	10.8009	-25.8958	C	T	rs9264396	antisense
AC083899.1	chr2:111784067:C:G:rs2245224	2	111784067	0.455378	2622	ENSG00000204745.4	2	87125198	0	0.0442261	0.13244	10.9495	-26.5721	C	G	rs2245224	unprocessed_pseudogene
AC083964.2	chr3:75692630:T:G:rs78144437	3	75692630	0.499428	2622	ENSG00000279852.1	8	486117	0	0.0232155	-0.00192308	-7.84736	-14.2077	T	G	rs78144437	TEC
AC084064.1	chr8:43237971:A:G:rs1244680112	8	43237971	0.197368	2622	ENSG00000261472.1	16	79505603	0	0.021264	1.44453e-05	7.50279	-13.0667	A	G	rs1244680112	lincRNA
AC084121.13	chr8:43237971:A:G:rs1244680112	8	43237971	0.197368	2622	ENSG00000285950.1	8	7768977	0	0.0241214	-2.26422e-05	-8.00271	-14.7376	A	G	rs1244680112	protein_coding
AC084291.1	chr11:60086856:TCA:T:rs1491459756	11	60086856	0.0106789	2622	ENSG00000256071.1	12	117889454	0	0.0209355	-0.000267351	-7.44337	-12.8747	TCA	T	rs1491459756	antisense
AC084357.3	chr4:49709680:T:G:rs1348954542	4	49709680	0.0440503	2622	ENSG00000255583.2	12	63682523	0	0.0227478	-4.25392e-05	-7.76606	-13.9342	T	G	rs1348954542	transcribed_unprocessed_pseudogene
AC087071.2	chr17:51149183:TG:T:rs1330277398	17	51149183	0.00419527	2622	ENSG00000240571.1	7	130173718	0	0.0222725	-0.000355941	-7.68262	-13.6563	TG	T	rs1330277398	antisense
AC087203.1	chr13:17895518:C:G:rs1378284912	13	17895518	0.154462	2622	ENSG00000254423.1	8	12374366	0	0.0199176	2.2708e-05	7.25639	-12.2798	C	G	rs1378284912	processed_pseudogene
AC087203.3	chr8:7365703:T:A:rs9774127	8	7365703	0.317887	2622	ENSG00000270074.1	8	12412827	0	0.158839	0.0561055	22.1194	-98.6005	T	A	rs9774127	lincRNA
AC087222.1	chr17:81838953:C:G:rs193277152	17	81838953	0.00743707	2622	ENSG00000262663.1	17	82918282	0	0.0317081	0.20734	9.21119	-19.1846	C	G	rs193277152	lincRNA
AC087343.1	chr13:27192248:ATATATATATATATTT:A:rs1234545200	13	27192248	0.00991609	2622	ENSG00000243181.2	8	34874159	0	0.0562474	0.0954017	12.4267	-33.7392	ATATATATATATATTT	A	rs1234545200	processed_pseudogene
AC087468.1	chr6:69942535:T:A:_	6	69942535	0.0163997	2622	ENSG00000271044.1	15	84940504	0	0.0215228	-0.000158635	-7.54931	-13.218	T	A	_	processed_pseudogene
AC087481.2	chr15:28147347:G:A:rs73379659	15	28147347	0.171815	2622	ENSG00000261628.1	15	30899480	0	0.0493939	-0.0150589	-11.603	-29.6438	G	A	rs73379659	unprocessed_pseudogene
AC087481.3	chr15:22584344:A:G:rs76171560	15	22584344	0.0821892	2622	ENSG00000270015.1	15	30926514	0	0.120472	1.29801	18.8387	-73.5009	A	G	rs76171560	sense_intronic
AC087741.3	chr15:65036830:G:A:rs536734111	15	65036830	0.248665	2622	ENSG00000279259.1	17	80147250	0	0.0208908	0.0769842	7.43525	-12.8486	G	A	rs536734111	TEC
AC087821.1	chr5:145003043:G:A:rs139306628	5	145003043	0.00419527	2622	ENSG00000278886.1	8	18864681	0	0.0198954	-0.000228251	-7.25228	-12.2669	G	A	rs139306628	TEC
AC090095.1	chr20:36743886:A:C:_	20	36743886	0.00896262	2622	ENSG00000254189.1	8	83099976	0	0.0199645	-0.000384746	-7.2651	-12.3072	A	C	_	processed_pseudogene
AC090114.2	chr14:22637114:A:G:rs1314618899	14	22637114	0.144355	2622	ENSG00000273270.1	7	128524016	0	0.113394	-0.83725	-18.2039	-68.9866	A	G	rs1314618899	lincRNA
AC090114.3	chr14:22637114:A:G:rs1314618899	14	22637114	0.144355	2622	ENSG00000280828.1	7	128533652	0	0.0610253	0.461657	12.9766	-36.6097	A	G	rs1314618899	unprocessed_pseudogene
AC090132.1	chr6:95960227:AATCTATCTATCTATCT:A:rs1268762457	6	95960227	0.00381388	2622	ENSG00000253423.1	8	83200952	0	0.0242649	-0.000136057	-8.02706	-14.8216	AATCTATCTATCTATCT	A	rs1268762457	processed_pseudogene
AC090181.1	chr12:50135165:G:A:rs1160218277	12	50135165	0.0516781	2622	ENSG00000259652.1	15	77043680	0	0.0323531	-0.114651	-9.3075	-19.5636	G	A	rs1160218277	lincRNA
AC090311.1	chr3:140115391:A:T:rs1268036943	3	140115391	0.00362319	2622	ENSG00000240983.1	18	46722975	0	0.0195428	-0.000121198	-7.18642	-12.0608	A	T	rs1268036943	processed_pseudogene
AC090371.2	chr5:23050071:C:A:_	5	23050071	0.00381388	2622	ENSG00000263765.5	18	32833454	0	0.0221824	-0.000129778	-7.66671	-13.6036	C	A	_	antisense
AC090409.1	chr3:56815721:T:C:rs1354034	3	56815721	0.420671	2622	ENSG00000267279.1	18	61585746	0	0.0406976	0.140389	10.4843	-24.4825	T	C	rs1354034	lincRNA
AC090543.2	chr12:56042145:C:G:rs1131017	12	56042145	0.390732	2622	ENSG00000243403.1	15	64592979	0	0.295604	-0.0623285	-32.9747	-198.211	C	G	rs1131017	processed_pseudogene
AC090559.1	chr11:49239622:G:GC:rs569830021	11	49239622	0.257437	2622	ENSG00000255197.5	11	47383148	0	0.0206539	-1.02499	-7.39208	-12.7101	G	GC	rs569830021	antisense
AC090825.1	chr15:101768196:A:G:rs2603244	15	101768196	0.250953	2622	ENSG00000259363.5	15	99807023	0	0.107175	-0.174624	-17.6359	-65.0487	A	G	rs2603244	lincRNA
AC090948.1	chr12:69338325:T:C:rs4761234	12	69338325	0.491037	2622	ENSG00000271964.1	3	16314439	0	0.0231433	-0.184857	-7.83485	-14.1655	T	C	rs4761234	antisense
AC090948.3	chr12:69338325:T:C:rs4761234	12	69338325	0.491037	2622	ENSG00000272529.1	3	16345126	0	0.0331031	-0.235755	-9.41842	-20.0045	T	C	rs4761234	antisense
AC091045.1	chr7:26213339:T:A:rs13247806	7	26213339	0.320175	2622	ENSG00000259536.5	15	40488041	0	0.190785	0.207686	24.7158	-120.364	T	A	rs13247806	antisense
AC091047.1	chr13:17895518:C:G:rs1378284912	13	17895518	0.154462	2622	ENSG00000254557.1	8	69713390	0	0.0314209	3.42531e-06	9.16802	-19.0159	C	G	rs1378284912	antisense
AC091057.3	chr15:32622032:G:C:rs7167715	15	32622032	0.345156	2622	ENSG00000269930.1	15	30616958	0	0.041612	0.0326955	10.6065	-25.0234	G	C	rs7167715	lincRNA
AC091132.1	chr17:46775246:A:C:rs62074125	17	46775246	0.257246	2622	ENSG00000131484.4	17	45533963	0	0.254664	0.069753	29.7537	-166.53	A	C	rs62074125	lincRNA
AC091132.3	chr17:46775246:A:C:rs62074125	17	46775246	0.257246	2622	ENSG00000266918.1	17	45531577	0	0.32451	0.222626	35.2808	-221.692	A	C	rs62074125	TEC
AC091132.4	chr17:46775246:A:C:rs62074125	17	46775246	0.257246	2622	ENSG00000267198.1	17	45545804	0	0.332584	0.212725	35.9324	-228.429	A	C	rs62074125	lincRNA
AC091152.3	chr3:90805164:T:C:rs1476420033	3	90805164	0.0123951	2622	ENSG00000271222.1	17	44596346	0	0.0198737	-0.000209698	-7.24823	-12.2542	T	C	rs1476420033	processed_pseudogene
AC091390.4	chr7:44026548:C:G:rs146959120	7	44026548	0.0312738	2622	ENSG00000239969.5	7	102364162	0	0.0353121	-0.522246	-9.73873	-21.3044	C	G	rs146959120	transcribed_unprocessed_pseudogene
AC091544.5	chr13:17764883:T:C:rs1227824935	13	17764883	0.131198	2622	ENSG00000271763.1	15	92602910	0	0.0255168	-3.72548e-05	-8.23681	-15.5542	T	C	rs1227824935	antisense
AC091614.2	chr17:22123931:A:C:rs1165954668	17	22123931	0.462815	2622	ENSG00000285532.1	1	90841587	0	0.0205614	5.01355e-06	7.37515	-12.656	A	C	rs1165954668	lincRNA
AC091729.3	chr19:53187010:C:G:rs1175965297	19	53187010	0.193555	2622	ENSG00000229043.2	7	1160374	0	0.212158	0.462454	26.4146	-135.4	C	G	rs1175965297	antisense
AC091812.3	chr9:43187058:C:G:rs1349109452	9	43187058	0.00533944	2622	ENSG00000275875.1	7	55741525	0	0.0214611	-8.08247e-05	-7.53825	-13.1819	C	G	rs1349109452	processed_pseudogene
AC091849.2	chr5:244117:G:A:rs112865875	5	244117	0.0570175	2622	ENSG00000251532.1	5	1544107	0	0.224948	0.0971034	27.4226	-144.589	G	A	rs112865875	lincRNA
AC091965.3	chr19:6979175:TC:T:rs1186335910	19	6979175	0.0146834	2622	ENSG00000251549.2	5	8410789	0	0.0258224	-0.000205899	-8.2873	-15.7332	TC	T	rs1186335910	unprocessed_pseudogene
AC092017.1	chr5:177212216:T:TA:rs35159794	5	177212216	0.129291	2622	ENSG00000226986.4	1	211207239	0	0.0201284	-0.0229405	-7.29547	-12.403	T	TA	rs35159794	processed_pseudogene
AC092117.1	chr2:24251459:G:A:rs188688523	2	24251459	0.132532	2622	ENSG00000276791.1	16	2777319	0	0.0508461	-0.492533	-11.7813	-30.5094	G	A	rs188688523	lincRNA
AC092159.2	chrX:92261946:A:G:rs62598531	X	92261946	0.0240275	2622	ENSG00000233296.1	2	677186	0	0.0212646	0.0372181	7.50291	-13.0671	A	G	rs62598531	antisense
AC092268.1	chr7:153614317:A:C:rs191895312	7	153614317	0.00667429	2622	ENSG00000189145.7	X	40907987	0	0.0201596	-0.000257373	-7.30125	-12.4213	A	C	rs191895312	processed_pseudogene
AC092279.1	chr19:27553922:G:A:rs10414543	19	27553922	0.360603	2622	ENSG00000268362.5	19	24033445	0	0.308576	-1.31536	-34.005	-208.628	G	A	rs10414543	lincRNA
AC092279.2	chr19:27439927:A:C:rs7339507	19	27439927	0.244851	2622	ENSG00000279425.1	19	24078481	0	0.192374	-0.438704	-24.8428	-121.468	A	C	rs7339507	TEC
AC092299.1	chr9:138217868:T:C:rs11560623	9	138217868	0.31865	2622	ENSG00000282416.1	19	197310	0	0.0698104	-1.03421	-13.9447	-41.9219	T	C	rs11560623	processed_pseudogene
AC092337.1	chr13:17764883:T:C:rs1227824935	13	17764883	0.131198	2622	ENSG00000261653.1	16	63935778	0	0.0221973	-7.37161e-05	-7.66934	-13.6123	T	C	rs1227824935	lincRNA
AC092338.1	chr16:21168610:A:G:rs1031649942	16	21168610	0.00667429	2622	ENSG00000140743.8	16	22345936	0	0.0678097	7.65133	13.7286	-40.7081	A	G	rs1031649942	protein_coding
AC092338.2	chr21:39166482:G:T:rs1309521418	21	39166482	0.00400458	2622	ENSG00000260635.1	16	22365121	0	0.0214754	-0.000229049	-7.54081	-13.1903	G	T	rs1309521418	antisense
AC092368.3	chr3:129082572:A:C:rs6785096	3	129082572	0.0240275	2622	ENSG00000261512.2	16	46622861	0	0.248677	4.0928	29.2845	-162.041	A	C	rs6785096	lincRNA
AC092375.2	chr16:29089397:T:A:rs2541713	16	29089397	0.117468	2622	ENSG00000260306.1	16	21794095	0	0.188728	-0.669362	-24.551	-118.938	T	A	rs2541713	lincRNA
[truncated: 6,782 more rows]

## Sheet: Suppl Table 5
Supplemental Table 5. Top cis-eQTLs in long nocoding RNAs (one eQTL variant per eGene)
[truncated: 1,519 more rows]

[truncated: 8 more sheets: Suppl Table 6, Suppl Table 7, Suppl Table 8, Suppl Table 9, Suppl Table 10, Suppl Table 11, Suppl Table 12, Suppl Table 13]
